# Supplementary material for: Upper nasal hemifield location and nonspatial auditory tones accelerate visual detection during dichoptic viewing
Source: PLoS One. 2018 Jul 23;13(7):e0199962. doi: 10.1371/journal.pone.0199962 (PMC6056051; doi:10.1371/journal.pone.0199962)
Supplement: S1 Data — (XLSX) [file pone.0199962.s001.xlsx]

## Sheet: data
ID	Block	Block_number	Trial	Noise_headstart	Sound	Location	Eye	Orientation	Accuracy	RT	Age	Dominance	LQ
31	A	1	1	1.2019	2	3	1	1	1	2.5667	25	0	100
31	A	1	2	1.4183	1	3	2	0	1	2.1044	25	0	100
31	A	1	3	1.2979	2	1	1	1	1	0.7896	25	0	100
31	A	1	4	1.3251	2	2	2	1	1	1.2559	25	0	100
31	A	1	5	1.3477	1	4	1	1	1	1.1053	25	0	100
31	A	1	6	1.4901	2	4	2	0	1	1.6611	25	0	100
31	A	1	7	1.4505	2	1	1	1	1	4.258	25	0	100
31	A	1	8	1.4709	1	1	2	1	1	4.0148	25	0	100
31	A	1	9	1.3187	2	2	1	0	1	1.6207	25	0	100
31	A	1	10	1.3954	2	3	2	1	1	1.8499	25	0	100
31	A	1	11	1.3302	2	2	1	0	1	1.201	25	0	100
31	A	1	12	1.2589	1	2	2	0	1	1.0931	25	0	100
31	A	1	13	1.4246	2	2	1	1	1	1.4221	25	0	100
31	A	1	14	1.4576	1	4	2	1	1	1.2359	25	0	100
31	A	1	15	1.5188	1	3	1	0	1	1.4894	25	0	100
31	A	1	16	1.5812	2	2	2	1	1	0.9899	25	0	100
31	A	1	17	1.2161	1	2	1	0	1	1.2064	25	0	100
31	A	1	18	1.3197	1	1	2	0	1	1.6596	25	0	100
31	A	1	19	1.3098	1	1	1	1	1	0.8356	25	0	100
31	A	1	20	1.546	2	1	2	0	1	0.9409	25	0	100
31	A	1	21	1.2964	2	4	1	0	1	1.4652	25	0	100
31	A	1	22	1.3795	2	2	2	0	1	1.0559	25	0	100
31	A	1	23	1.5377	2	3	1	0	1	1.7775	25	0	100
31	A	1	24	1.29	2	4	2	1	1	1.48	25	0	100
31	A	1	25	1.2272	1	1	1	0	1	1.9527	25	0	100
31	A	1	26	1.2748	1	4	2	1	1	1.1171	25	0	100
31	A	1	27	1.2242	2	4	1	1	1	1.0181	25	0	100
31	A	1	28	1.3689	1	2	2	1	1	2.1336	25	0	100
31	A	1	29	1.5821	2	4	1	1	1	1.8634	25	0	100
31	A	1	30	1.4519	2	4	2	1	1	1.5633	25	0	100
31	A	1	31	1.2519	1	2	1	0	1	0.9121	25	0	100
31	A	1	32	1.2401	1	3	2	0	1	1.0141	25	0	100
31	A	1	33	1.3356	1	4	1	1	1	0.9865	25	0	100
31	A	1	34	1.2973	2	1	2	0	1	0.8572	25	0	100
31	A	1	35	1.381	1	4	1	0	1	0.8647	25	0	100
31	A	1	36	1.3319	1	2	2	0	1	0.7646	25	0	100
31	A	1	37	1.499	1	1	1	1	1	0.8507	25	0	100
31	A	1	38	1.2423	2	3	2	0	1	0.9588	25	0	100
31	A	1	39	1.5812	1	2	1	1	1	0.8535	25	0	100
31	A	1	40	1.3237	1	4	2	0	1	0.9704	25	0	100
31	A	1	41	1.4672	2	1	1	0	1	1.0358	25	0	100
31	A	1	42	1.3484	1	3	2	1	1	0.9673	25	0	100
31	A	1	43	1.581	1	1	1	0	1	0.8879	25	0	100
31	A	1	44	1.5068	2	1	2	1	1	2.5958	25	0	100
31	A	1	45	1.4611	1	4	1	0	1	1.119	25	0	100
31	A	1	46	1.5833	2	3	2	0	1	0.8626	25	0	100
31	A	1	47	1.2053	2	2	1	1	1	0.9931	25	0	100
31	A	1	48	1.4677	1	1	2	0	1	0.7938	25	0	100
31	A	1	49	1.3601	2	3	1	1	1	2.2385	25	0	100
31	A	1	50	1.3998	2	3	2	1	1	1.9156	25	0	100
31	A	1	51	1.3056	1	3	1	1	1	0.8719	25	0	100
31	A	1	52	1.3189	2	2	2	0	1	0.9374	25	0	100
31	A	1	53	1.5534	2	4	1	0	1	0.7217	25	0	100
31	A	1	54	1.2981	1	1	2	1	1	1.2124	25	0	100
31	A	1	55	1.3768	1	3	1	0	1	1.6619	25	0	100
31	A	1	56	1.42	1	3	2	1	1	1.0305	25	0	100
31	A	1	57	1.4385	2	1	1	0	1	3.95	25	0	100
31	A	1	58	1.4961	2	4	2	0	1	1.7008	25	0	100
31	A	1	59	1.4938	1	2	1	1	1	1.0223	25	0	100
31	A	1	60	1.4917	1	2	2	1	1	1.2145	25	0	100
31	A	1	61	1.3111	2	3	1	0	1	1.3948	25	0	100
31	A	1	62	1.4513	1	4	2	0	1	0.8148	25	0	100
31	A	1	63	1.3383	1	3	1	1	1	1.0596	25	0	100
31	A	1	64	1.3572	2	1	2	1	1	1.1365	25	0	100
31	A	1	65	1.2055	2	3	1	1	1	0.8196	25	0	100
31	A	1	66	1.3062	2	3	2	0	1	0.8217	25	0	100
31	A	1	67	1.3681	2	1	1	1	1	0.7765	25	0	100
31	A	1	68	1.418	2	2	2	1	1	1.7988	25	0	100
31	A	1	69	1.2748	1	4	1	1	1	1.1773	25	0	100
31	A	1	70	1.3088	2	4	2	0	1	0.8667	25	0	100
31	A	1	71	1.2789	2	1	1	1	1	1.1994	25	0	100
31	A	1	72	1.5693	1	1	2	1	1	1.0441	25	0	100
31	A	1	73	1.5281	2	2	1	0	1	2.6177	25	0	100
31	A	1	74	1.2183	2	3	2	1	1	1.0657	25	0	100
31	A	1	75	1.5211	2	2	1	0	1	1.027	25	0	100
31	A	1	76	1.4044	1	2	2	0	1	0.8397	25	0	100
31	A	1	77	1.3348	2	2	1	1	1	2.2555	25	0	100
31	A	1	78	1.2067	1	4	2	1	1	0.9722	25	0	100
31	A	1	79	1.3038	1	3	1	0	1	1.6649	25	0	100
31	A	1	80	1.4473	2	2	2	1	1	1.0077	25	0	100
31	A	1	81	1.3101	1	2	1	0	1	0.998	25	0	100
31	A	1	82	1.4816	1	1	2	0	1	1.2198	25	0	100
31	A	1	83	1.4173	1	1	1	1	1	1.0019	25	0	100
31	A	1	84	1.2991	2	1	2	0	1	0.8569	25	0	100
31	A	1	85	1.2952	2	4	1	0	1	0.8377	25	0	100
31	A	1	86	1.49	2	2	2	0	1	0.9129	25	0	100
31	A	1	87	1.3777	2	3	1	0	1	2.8231	25	0	100
31	A	1	88	1.5298	2	4	2	1	1	1.0506	25	0	100
31	A	1	89	1.4686	1	1	1	0	1	2.0694	25	0	100
31	A	1	90	1.2233	1	4	2	1	1	1.0158	25	0	100
31	A	1	91	1.2078	2	4	1	1	1	0.8271	25	0	100
31	A	1	92	1.221	1	2	2	1	1	1.6381	25	0	100
31	A	1	93	1.3601	2	4	1	1	1	0.6961	25	0	100
31	A	1	94	1.4534	2	4	2	1	1	0.7593	25	0	100
31	A	1	95	1.3101	1	2	1	0	1	0.9448	25	0	100
31	A	1	96	1.3897	1	3	2	0	1	1.1849	25	0	100
31	A	1	97	1.571	1	4	1	1	1	0.7932	25	0	100
31	A	1	98	1.3863	2	1	2	0	1	0.9777	25	0	100
31	A	1	99	1.5311	1	4	1	0	1	0.795	25	0	100
31	A	1	100	1.5611	1	2	2	0	1	0.7875	25	0	100
31	A	1	101	1.5084	1	1	1	1	1	0.6207	25	0	100
31	A	1	102	1.4755	2	3	2	0	1	1.0915	25	0	100
31	A	1	103	1.2144	1	2	1	1	1	0.7323	25	0	100
31	A	1	104	1.5946	1	4	2	0	1	0.7287	25	0	100
31	A	1	105	1.3233	2	1	1	0	1	0.7094	25	0	100
31	A	1	106	1.4959	1	3	2	1	1	0.8223	25	0	100
31	A	1	107	1.4185	1	1	1	0	1	0.7662	25	0	100
31	A	1	108	1.5904	2	1	2	1	1	1.6821	25	0	100
31	A	1	109	1.5098	1	4	1	0	1	0.7155	25	0	100
31	A	1	110	1.241	1	3	2	0	1	0.7334	25	0	100
31	A	1	111	1.3825	2	2	1	1	1	0.7595	25	0	100
31	A	1	112	1.2431	1	1	2	0	1	0.863	25	0	100
31	A	1	113	1.5172	2	3	1	1	1	0.7525	25	0	100
31	A	1	114	1.3237	2	3	2	1	1	1.2271	25	0	100
31	A	1	115	1.4591	1	3	1	1	1	2.3748	25	0	100
31	A	1	116	1.47	2	2	2	0	1	0.7584	25	0	100
31	A	1	117	1.2171	2	4	1	0	1	0.7961	25	0	100
31	A	1	118	1.3429	1	1	2	1	1	1.7551	25	0	100
31	A	1	119	1.2972	2	3	1	0	1	1.9706	25	0	100
31	A	1	120	1.4089	1	3	2	1	1	1.0532	25	0	100
31	A	1	121	1.4914	2	1	1	0	1	0.9313	25	0	100
31	A	1	122	1.3901	2	4	2	0	1	0.8247	25	0	100
31	A	1	123	1.2095	1	2	1	1	1	1.6182	25	0	100
31	A	1	124	1.3268	1	2	2	1	1	1.041	25	0	100
31	A	1	125	1.4233	2	3	1	0	1	1.2513	25	0	100
31	A	1	126	1.2271	1	4	2	0	1	0.8976	25	0	100
31	A	1	127	1.3461	1	3	1	1	1	0.8755	25	0	100
31	A	1	128	1.2568	2	1	2	1	1	0.9136	25	0	100
31	A	1	129	1.5296	2	3	1	1	1	1.345	25	0	100
31	A	1	130	1.3022	2	3	2	0	1	0.6555	25	0	100
31	A	1	131	1.2082	2	1	1	1	1	0.8931	25	0	100
31	A	1	132	1.3942	2	2	2	1	1	1.1743	25	0	100
31	A	1	133	1.3473	1	4	1	1	1	1.3042	25	0	100
31	A	1	134	1.2993	2	4	2	0	1	1.4094	25	0	100
31	A	1	135	1.2142	2	1	1	1	1	1.0152	25	0	100
31	A	1	136	1.3621	1	1	2	1	1	0.9622	25	0	100
31	A	1	137	1.4976	2	2	1	0	1	1.2635	25	0	100
31	A	1	138	1.4265	2	3	2	1	1	1.0531	25	0	100
31	A	1	139	1.3015	2	2	1	0	1	0.8676	25	0	100
31	A	1	140	1.4545	1	2	2	0	1	1.0331	25	0	100
31	A	1	141	1.4612	2	2	1	1	1	0.8252	25	0	100
31	A	1	142	1.2067	1	4	2	1	1	0.8786	25	0	100
31	A	1	143	1.5944	1	3	1	0	1	0.9149	25	0	100
31	A	1	144	1.5142	2	2	2	1	1	1.1553	25	0	100
31	A	1	145	1.4263	1	2	1	0	1	0.9193	25	0	100
31	A	1	146	1.5223	1	1	2	0	1	0.8534	25	0	100
31	A	1	147	1.2063	1	1	1	1	1	1.0659	25	0	100
31	A	1	148	1.3232	2	1	2	0	1	0.8119	25	0	100
31	A	1	149	1.5917	2	4	1	0	1	1.0462	25	0	100
31	A	1	150	1.5944	2	2	2	0	1	0.8366	25	0	100
31	A	1	151	1.4509	1	3	1	0	1	0.7482	25	0	100
31	A	1	152	1.4718	2	4	2	1	1	0.8494	25	0	100
31	A	1	153	1.5796	1	1	1	0	1	0.9698	25	0	100
31	A	1	154	1.2601	1	4	2	1	1	0.8317	25	0	100
31	A	1	155	1.4061	2	4	1	1	1	1.0312	25	0	100
31	A	1	156	1.5411	1	2	2	1	1	0.9777	25	0	100
31	A	1	157	1.2359	2	4	1	1	1	0.7744	25	0	100
31	A	1	158	1.3696	2	4	2	1	1	0.7532	25	0	100
31	A	1	159	1.4897	1	2	1	0	1	2.2258	25	0	100
31	A	1	160	1.5478	1	3	2	0	1	1.1268	25	0	100
31	B	2	1	1.2055	1	4	1	1	1	1.1435	25	0	100
31	B	2	2	1.4666	2	1	2	0	1	0.7521	25	0	100
31	B	2	3	1.5779	1	4	1	0	1	0.8409	25	0	100
31	B	2	4	1.2457	2	2	2	0	1	0.8662	25	0	100
31	B	2	5	1.5848	2	1	1	1	1	0.7183	25	0	100
31	B	2	6	1.2391	2	3	2	0	1	0.7749	25	0	100
31	B	2	7	1.2744	1	2	1	1	1	0.7441	25	0	100
31	B	2	8	1.4362	1	4	2	0	1	0.7351	25	0	100
31	B	2	9	1.4904	2	1	1	0	1	0.6644	25	0	100
31	B	2	10	1.5734	1	3	2	1	1	0.5776	25	0	100
31	B	2	11	1.5883	1	1	1	0	1	0.6128	25	0	100
31	B	2	12	1.2169	2	1	2	1	1	0.8067	25	0	100
31	B	2	13	1.2991	1	4	1	0	1	0.655	25	0	100
31	B	2	14	1.3368	1	3	2	0	1	0.6012	25	0	100
31	B	2	15	1.2403	2	2	1	1	1	0.7605	25	0	100
31	B	2	16	1.5872	1	1	2	0	1	0.6774	25	0	100
31	B	2	17	1.2262	2	3	1	1	1	0.7889	25	0	100
31	B	2	18	1.4308	2	3	2	1	1	0.6432	25	0	100
31	B	2	19	1.3054	1	3	1	1	1	0.6444	25	0	100
31	B	2	20	1.559	2	2	2	0	1	0.7771	25	0	100
31	B	2	21	1.5787	2	4	1	0	1	0.772	25	0	100
31	B	2	22	1.5626	1	1	2	1	1	0.715	25	0	100
31	B	2	23	1.5436	1	3	1	0	1	1.0824	25	0	100
31	B	2	24	1.3315	1	3	2	1	1	0.6641	25	0	100
31	B	2	25	1.4954	2	1	1	0	1	0.682	25	0	100
31	B	2	26	1.5117	2	4	2	0	1	0.6486	25	0	100
31	B	2	27	1.3823	1	2	1	1	1	1.2924	25	0	100
31	B	2	28	1.5728	1	2	2	1	1	1.0259	25	0	100
31	B	2	29	1.4584	2	3	1	0	1	0.5785	25	0	100
31	B	2	30	1.4518	1	4	2	0	1	0.6269	25	0	100
31	B	2	31	1.3931	1	3	1	1	1	0.6477	25	0	100
31	B	2	32	1.5793	2	1	2	1	1	0.8282	25	0	100
31	B	2	33	1.314	2	3	1	1	1	0.7755	25	0	100
31	B	2	34	1.2794	2	3	2	0	1	0.6099	25	0	100
31	B	2	35	1.556	1	1	1	1	1	0.6299	25	0	100
31	B	2	36	1.2815	2	2	2	1	1	1.3001	25	0	100
31	B	2	37	1.2723	1	4	1	1	1	0.8258	25	0	100
31	B	2	38	1.2356	2	4	2	0	1	0.741	25	0	100
31	B	2	39	1.4434	2	1	1	1	1	0.8585	25	0	100
31	B	2	40	1.371	1	1	2	1	1	0.7914	25	0	100
31	B	2	41	1.4208	2	2	1	0	1	0.964	25	0	100
31	B	2	42	1.5906	2	3	2	1	1	0.9527	25	0	100
31	B	2	43	1.353	2	2	1	0	1	0.8445	25	0	100
31	B	2	44	1.2444	1	2	2	0	1	0.8039	25	0	100
31	B	2	45	1.5319	2	2	1	1	1	1.1128	25	0	100
31	B	2	46	1.2623	1	4	2	1	1	0.8527	25	0	100
31	B	2	47	1.5048	1	3	1	0	1	0.6294	25	0	100
31	B	2	48	1.5543	2	2	2	1	1	0.9066	25	0	100
31	B	2	49	1.2996	1	2	1	0	1	0.9588	25	0	100
31	B	2	50	1.2569	1	1	2	0	1	0.7973	25	0	100
31	B	2	51	1.2944	1	1	1	1	1	1.0587	25	0	100
31	B	2	52	1.5762	2	1	2	0	1	0.8207	25	0	100
31	B	2	53	1.2175	2	4	1	0	1	0.9856	25	0	100
31	B	2	54	1.2683	1	2	2	0	1	0.8002	25	0	100
31	B	2	55	1.4724	2	3	1	0	1	0.6753	25	0	100
31	B	2	56	1.4378	2	4	2	1	1	0.6988	25	0	100
31	B	2	57	1.2905	1	1	1	0	1	0.8769	25	0	100
31	B	2	58	1.4052	1	4	2	1	1	0.6027	25	0	100
31	B	2	59	1.3907	2	4	1	1	1	0.6214	25	0	100
31	B	2	60	1.5147	1	2	2	1	1	0.9428	25	0	100
31	B	2	61	1.4805	2	4	1	1	1	0.6942	25	0	100
31	B	2	62	1.4099	2	4	2	1	1	0.7923	25	0	100
31	B	2	63	1.2239	1	2	1	0	1	0.7847	25	0	100
31	B	2	64	1.2919	1	3	2	0	1	0.653	25	0	100
31	B	2	65	1.2522	1	4	1	1	1	0.5702	25	0	100
31	B	2	66	1.2224	2	1	2	0	1	0.7209	25	0	100
31	B	2	67	1.3164	1	4	1	0	1	0.7294	25	0	100
31	B	2	68	1.334	1	2	2	0	1	0.7043	25	0	100
31	B	2	69	1.3131	1	1	1	1	1	0.8601	25	0	100
31	B	2	70	1.2304	2	3	2	0	1	0.7844	25	0	100
31	B	2	71	1.5074	1	2	1	1	1	1.0682	25	0	100
31	B	2	72	1.3871	1	4	2	0	1	0.9066	25	0	100
31	B	2	73	1.3	2	1	1	0	1	0.6529	25	0	100
31	B	2	74	1.3398	1	3	2	1	1	0.5846	25	0	100
31	B	2	75	1.3341	1	1	1	0	1	0.6808	25	0	100
31	B	2	76	1.311	2	1	2	1	1	0.7041	25	0	100
31	B	2	77	1.5569	1	4	1	0	1	0.6881	25	0	100
31	B	2	78	1.3063	2	3	2	0	1	0.6161	25	0	100
31	B	2	79	1.2907	2	2	1	1	1	0.7689	25	0	100
31	B	2	80	1.4309	1	1	2	0	1	0.6193	25	0	100
31	B	2	81	1.2265	2	3	1	1	1	1.2328	25	0	100
31	B	2	82	1.3147	2	3	2	1	1	0.6904	25	0	100
31	B	2	83	1.5982	1	3	1	1	1	0.732	25	0	100
31	B	2	84	1.2625	2	2	2	0	1	0.734	25	0	100
31	B	2	85	1.4168	2	4	1	0	1	0.6338	25	0	100
31	B	2	86	1.5344	1	1	2	1	1	0.7137	25	0	100
31	B	2	87	1.5525	1	3	1	0	1	0.8005	25	0	100
31	B	2	88	1.5718	1	3	2	1	1	0.8433	25	0	100
31	B	2	89	1.4186	2	1	1	0	1	0.9581	25	0	100
31	B	2	90	1.4312	2	4	2	0	1	0.6892	25	0	100
31	B	2	91	1.5956	1	2	1	1	1	0.8407	25	0	100
31	B	2	92	1.2154	1	2	2	1	1	2.7207	25	0	100
31	B	2	93	1.3691	2	3	1	0	1	0.759	25	0	100
31	B	2	94	1.4829	1	4	2	0	1	0.6868	25	0	100
31	B	2	95	1.2926	1	3	1	1	1	0.7791	25	0	100
31	B	2	96	1.4105	2	1	2	1	1	0.7734	25	0	100
31	B	2	97	1.589	2	3	1	1	1	1.013	25	0	100
31	B	2	98	1.5682	1	3	2	0	1	0.6887	25	0	100
31	B	2	99	1.2453	2	1	1	1	1	0.8394	25	0	100
31	B	2	100	1.3087	2	2	2	1	1	1.1669	25	0	100
31	B	2	101	1.5876	1	4	1	1	1	0.8414	25	0	100
31	B	2	102	1.5593	2	4	2	0	1	0.7421	25	0	100
31	B	2	103	1.259	2	1	1	1	1	0.8923	25	0	100
31	B	2	104	1.4323	1	1	2	1	1	0.7202	25	0	100
31	B	2	105	1.4347	2	2	1	0	1	0.7604	25	0	100
31	B	2	106	1.4768	2	3	2	1	1	0.7829	25	0	100
31	B	2	107	1.4664	2	2	1	0	1	0.9735	25	0	100
31	B	2	108	1.4222	1	2	2	0	1	0.8545	25	0	100
31	B	2	109	1.4244	2	2	1	1	1	1.1732	25	0	100
31	B	2	110	1.4641	1	4	2	1	1	0.942	25	0	100
31	B	2	111	1.3754	2	3	1	0	1	0.7142	25	0	100
31	B	2	112	1.3566	2	2	2	1	1	1.0539	25	0	100
31	B	2	113	1.3475	1	2	1	0	1	0.9062	25	0	100
31	B	2	114	1.5879	1	1	2	0	1	0.7523	25	0	100
31	B	2	115	1.2659	1	1	1	1	1	0.6042	25	0	100
31	B	2	116	1.2204	2	1	2	0	1	0.751	25	0	100
31	B	2	117	1.5776	2	4	1	0	1	0.8716	25	0	100
31	B	2	118	1.3208	2	2	2	0	1	1.2247	25	0	100
31	B	2	119	1.2583	1	3	1	0	1	1.3746	25	0	100
31	B	2	120	1.2192	2	4	2	1	1	1.0355	25	0	100
31	B	2	121	1.5472	1	1	1	0	1	0.7576	25	0	100
31	B	2	122	1.5774	1	4	2	1	1	1.0426	25	0	100
31	B	2	123	1.4661	2	4	1	1	1	0.7808	25	0	100
31	B	2	124	1.4975	1	2	2	1	1	1.3325	25	0	100
31	B	2	125	1.5054	2	4	1	1	1	0.6083	25	0	100
31	B	2	126	1.4769	2	4	2	1	1	1.3103	25	0	100
31	B	2	127	1.5491	1	2	1	0	1	1.74	25	0	100
31	B	2	128	1.2016	1	3	2	0	1	1.2179	25	0	100
31	B	2	129	1.5751	1	4	1	1	1	0.9552	25	0	100
31	B	2	130	1.4003	2	1	2	0	1	0.8411	25	0	100
31	B	2	131	1.4354	1	4	1	0	1	0.9689	25	0	100
31	B	2	132	1.409	1	2	2	0	1	1.2001	25	0	100
31	B	2	133	1.3435	1	1	1	1	1	2.0103	25	0	100
31	B	2	134	1.3626	2	3	2	0	1	0.816	25	0	100
31	B	2	135	1.2929	1	2	1	1	1	0.8759	25	0	100
31	B	2	136	1.241	1	4	2	0	1	0.855	25	0	100
31	B	2	137	1.2288	2	1	1	0	1	0.8127	25	0	100
31	B	2	138	1.2395	1	3	2	1	1	1.0415	25	0	100
31	B	2	139	1.2177	1	1	1	0	1	1.1374	25	0	100
31	B	2	140	1.5798	2	1	2	1	1	1.0528	25	0	100
31	B	2	141	1.3047	1	4	1	0	1	0.8517	25	0	100
31	B	2	142	1.4456	1	3	2	0	1	0.677	25	0	100
31	B	2	143	1.2102	2	2	1	1	1	0.9929	25	0	100
31	B	2	144	1.2478	1	1	2	0	1	0.8061	25	0	100
31	B	2	145	1.4138	2	3	1	1	1	0.9247	25	0	100
31	B	2	146	1.5166	2	3	2	1	1	0.6819	25	0	100
31	B	2	147	1.2513	1	3	1	1	1	0.9831	25	0	100
31	B	2	148	1.3517	2	2	2	0	1	1.4459	25	0	100
31	B	2	149	1.2665	2	4	1	0	1	0.7456	25	0	100
31	B	2	150	1.4951	1	1	2	1	1	0.9179	25	0	100
31	B	2	151	1.4681	1	3	1	0	1	1.7063	25	0	100
31	B	2	152	1.5844	1	3	2	1	1	0.9251	25	0	100
31	B	2	153	1.322	2	1	1	0	1	0.6717	25	0	100
31	B	2	154	1.2591	2	4	2	0	1	1.0454	25	0	100
31	B	2	155	1.5169	1	2	1	1	1	0.9837	25	0	100
31	B	2	156	1.2361	1	2	2	1	1	1.479	25	0	100
31	B	2	157	1.5002	2	3	1	0	1	0.7468	25	0	100
31	B	2	158	1.287	1	4	2	0	1	0.8488	25	0	100
31	B	2	159	1.4229	1	3	1	1	1	0.7417	25	0	100
31	B	2	160	1.5541	2	1	2	1	1	0.9114	25	0	100
31	C	3	1	1.5849	3	3	1	1	1	0.8367	25	0	100
31	C	3	2	1.4054	3	3	2	0	1	0.7388	25	0	100
31	C	3	3	1.4726	3	1	1	1	1	0.7179	25	0	100
31	C	3	4	1.2612	3	2	2	1	1	0.657	25	0	100
31	C	3	5	1.5281	3	4	1	1	1	0.6979	25	0	100
31	C	3	6	1.3016	3	4	2	0	1	0.6362	25	0	100
31	C	3	7	1.4997	3	1	1	1	1	0.7107	25	0	100
31	C	3	8	1.3013	3	1	2	1	1	0.6579	25	0	100
31	C	3	9	1.4006	3	2	1	0	1	0.6217	25	0	100
31	C	3	10	1.2826	3	3	2	1	1	0.7936	25	0	100
31	C	3	11	1.5883	3	2	1	0	1	0.7557	25	0	100
31	C	3	12	1.3138	3	2	2	0	1	0.6597	25	0	100
31	C	3	13	1.5802	3	2	1	1	1	1.2251	25	0	100
31	C	3	14	1.3372	3	4	2	1	1	0.7233	25	0	100
31	C	3	15	1.2811	3	3	1	0	1	0.8105	25	0	100
31	C	3	16	1.5345	3	2	2	1	1	0.6722	25	0	100
31	C	3	17	1.4374	3	2	1	0	1	0.6198	25	0	100
31	C	3	18	1.5396	3	1	2	0	1	0.7881	25	0	100
31	C	3	19	1.4636	3	1	1	1	1	0.682	25	0	100
31	C	3	20	1.2843	3	1	2	0	1	0.7871	25	0	100
31	C	3	21	1.586	3	4	1	0	1	0.7839	25	0	100
31	C	3	22	1.457	3	2	2	0	1	0.6554	25	0	100
31	C	3	23	1.4004	3	3	1	0	1	0.5935	25	0	100
31	C	3	24	1.227	3	4	2	1	1	0.7024	25	0	100
31	C	3	25	1.4551	3	1	1	0	1	0.6565	25	0	100
31	C	3	26	1.5	3	4	2	1	1	0.7241	25	0	100
31	C	3	27	1.4242	3	4	1	1	1	0.8434	25	0	100
31	C	3	28	1.4089	3	2	2	1	1	0.6122	25	0	100
31	C	3	29	1.3268	3	4	1	1	1	0.8064	25	0	100
31	C	3	30	1.2324	3	4	2	1	1	0.6496	25	0	100
31	C	3	31	1.4012	3	2	1	0	1	0.7833	25	0	100
31	C	3	32	1.2461	3	3	2	0	1	0.6673	25	0	100
31	C	3	33	1.5978	3	4	1	1	1	0.7432	25	0	100
31	C	3	34	1.5964	3	1	2	0	1	0.7433	25	0	100
31	C	3	35	1.3342	3	4	1	0	1	0.5724	25	0	100
31	C	3	36	1.5084	3	2	2	0	1	0.763	25	0	100
31	C	3	37	1.3694	3	1	1	1	1	0.8302	25	0	100
31	C	3	38	1.3513	3	3	2	0	1	0.6614	25	0	100
31	C	3	39	1.5821	3	2	1	1	1	0.8542	25	0	100
31	C	3	40	1.4855	3	4	2	0	1	0.6421	25	0	100
31	C	3	41	1.3329	3	1	1	0	1	0.7774	25	0	100
31	C	3	42	1.431	3	3	2	1	1	0.7197	25	0	100
31	C	3	43	1.5761	3	1	1	0	1	0.6502	25	0	100
31	C	3	44	1.3066	3	1	2	1	1	0.8679	25	0	100
31	C	3	45	1.2617	3	4	1	0	1	0.7672	25	0	100
31	C	3	46	1.5819	3	3	2	0	1	0.6256	25	0	100
31	C	3	47	1.289	3	2	1	1	1	0.7579	25	0	100
31	C	3	48	1.2286	3	1	2	0	1	0.6958	25	0	100
31	C	3	49	1.321	3	3	1	1	1	0.5112	25	0	100
31	C	3	50	1.2382	3	3	2	1	1	0.9325	25	0	100
31	C	3	51	1.4846	3	3	1	1	1	0.6855	25	0	100
31	C	3	52	1.2546	3	2	2	0	1	0.7814	25	0	100
31	C	3	53	1.4788	3	4	1	0	1	0.6579	25	0	100
31	C	3	54	1.2267	3	1	2	1	1	0.8969	25	0	100
31	C	3	55	1.3199	3	3	1	0	1	0.9532	25	0	100
31	C	3	56	1.2533	3	3	2	1	1	0.7043	25	0	100
31	C	3	57	1.2708	3	1	1	0	1	0.7313	25	0	100
31	C	3	58	1.5656	3	4	2	0	1	1.0154	25	0	100
31	C	3	59	1.2962	3	2	1	1	1	0.7193	25	0	100
31	C	3	60	1.338	3	2	2	1	1	1.2373	25	0	100
31	C	3	61	1.3352	3	3	1	0	1	0.6059	25	0	100
31	C	3	62	1.3243	3	4	2	0	1	0.8703	25	0	100
31	C	3	63	1.4539	3	3	1	1	1	0.7646	25	0	100
31	C	3	64	1.3683	3	1	2	1	1	1.0135	25	0	100
31	C	3	65	1.5325	3	3	1	1	1	0.6559	25	0	100
31	C	3	66	1.2108	3	3	2	0	1	0.7484	25	0	100
31	C	3	67	1.2509	3	1	1	1	1	0.7108	25	0	100
31	C	3	68	1.5219	3	2	2	1	1	0.7262	25	0	100
31	C	3	69	1.2702	3	4	1	1	1	0.8473	25	0	100
31	C	3	70	1.4695	3	4	2	0	1	0.7962	25	0	100
31	C	3	71	1.3422	3	1	1	1	1	0.6734	25	0	100
31	C	3	72	1.5031	3	1	2	1	1	0.7224	25	0	100
31	C	3	73	1.5666	3	2	1	0	1	0.7884	25	0	100
31	C	3	74	1.5429	3	3	2	1	1	0.6469	25	0	100
31	C	3	75	1.3438	3	2	1	0	1	0.7058	25	0	100
31	C	3	76	1.3285	3	2	2	0	1	0.9909	25	0	100
31	C	3	77	1.5406	3	2	1	1	1	0.8559	25	0	100
31	C	3	78	1.2551	3	4	2	1	1	0.9835	25	0	100
31	C	3	79	1.4709	3	3	1	0	1	0.9193	25	0	100
31	C	3	80	1.4471	3	2	2	1	1	0.7339	25	0	100
31	C	3	81	1.2905	3	2	1	0	1	1.0803	25	0	100
31	C	3	82	1.2496	3	1	2	0	1	0.9097	25	0	100
31	C	3	83	1.3272	3	1	1	1	1	0.5772	25	0	100
31	C	3	84	1.5139	3	1	2	0	1	0.6876	25	0	100
31	C	3	85	1.4336	3	4	1	0	1	0.9984	25	0	100
31	C	3	86	1.3172	3	2	2	0	1	0.8507	25	0	100
31	C	3	87	1.5523	3	3	1	0	1	0.6631	25	0	100
31	C	3	88	1.4854	3	4	2	1	1	0.8812	25	0	100
31	C	3	89	1.3809	3	1	1	0	1	0.6332	25	0	100
31	C	3	90	1.5712	3	4	2	1	1	0.8024	25	0	100
31	C	3	91	1.4144	3	4	1	1	1	0.8421	25	0	100
31	C	3	92	1.5119	3	2	2	1	1	0.8615	25	0	100
31	C	3	93	1.4573	3	4	1	1	1	0.6983	25	0	100
31	C	3	94	1.2276	3	4	2	1	1	0.7035	25	0	100
31	C	3	95	1.4857	3	2	1	0	1	0.9623	25	0	100
31	C	3	96	1.3867	3	3	2	0	1	1.1074	25	0	100
31	C	3	97	1.4199	3	4	1	1	1	0.82	25	0	100
31	C	3	98	1.2423	3	1	2	0	1	0.794	25	0	100
31	C	3	99	1.5935	3	4	1	0	1	0.8274	25	0	100
31	C	3	100	1.4742	3	2	2	0	1	0.8404	25	0	100
31	C	3	101	1.356	3	1	1	1	1	0.9302	25	0	100
31	C	3	102	1.3796	3	3	2	0	1	0.6511	25	0	100
31	C	3	103	1.5094	3	2	1	1	1	1.6624	25	0	100
31	C	3	104	1.5114	3	4	2	0	1	1.1645	25	0	100
31	C	3	105	1.5051	3	1	1	0	1	1.0073	25	0	100
31	C	3	106	1.4515	3	3	2	1	1	0.8833	25	0	100
31	C	3	107	1.4284	3	1	1	0	1	0.7722	25	0	100
31	C	3	108	1.5177	3	1	2	1	1	0.9027	25	0	100
31	C	3	109	1.2645	3	4	1	0	1	0.9171	25	0	100
31	C	3	110	1.3718	3	3	2	0	1	0.777	25	0	100
31	C	3	111	1.4283	3	2	1	1	1	2.9273	25	0	100
31	C	3	112	1.4472	3	1	2	0	1	0.8538	25	0	100
31	C	3	113	1.3745	3	3	1	1	1	1.216	25	0	100
31	C	3	114	1.5273	3	3	2	1	1	0.7997	25	0	100
31	C	3	115	1.402	3	3	1	1	1	0.5895	25	0	100
31	C	3	116	1.5102	3	2	2	0	1	0.8617	25	0	100
31	C	3	117	1.4063	3	4	1	0	1	1.0591	25	0	100
31	C	3	118	1.3896	3	1	2	1	1	0.5794	25	0	100
31	C	3	119	1.3624	3	3	1	0	1	1.548	25	0	100
31	C	3	120	1.4047	3	3	2	1	0	6.0071	25	0	100
31	C	3	121	1.3144	3	1	1	0	1	1.2076	25	0	100
31	C	3	122	1.2336	3	4	2	0	1	1.2568	25	0	100
31	C	3	123	1.5941	3	2	1	1	1	1.1959	25	0	100
31	C	3	124	1.5143	3	2	2	1	1	0.9374	25	0	100
31	C	3	125	1.469	3	3	1	0	1	1.6599	25	0	100
31	C	3	126	1.453	3	4	2	0	1	0.938	25	0	100
31	C	3	127	1.3704	3	3	1	1	1	1.0904	25	0	100
31	C	3	128	1.3495	3	1	2	1	1	2.078	25	0	100
31	C	3	129	1.2684	3	3	1	1	1	0.7557	25	0	100
31	C	3	130	1.5131	3	3	2	0	1	1.6171	25	0	100
31	C	3	131	1.5233	3	1	1	1	1	2.2093	25	0	100
31	C	3	132	1.4412	3	2	2	1	1	1.6949	25	0	100
31	C	3	133	1.5961	3	4	1	1	1	0.9294	25	0	100
31	C	3	134	1.2451	3	4	2	0	1	1.7679	25	0	100
31	C	3	135	1.2152	3	1	1	1	1	0.7599	25	0	100
31	C	3	136	1.5024	3	1	2	1	1	1.6686	25	0	100
31	C	3	137	1.3603	3	2	1	0	1	1.2954	25	0	100
31	C	3	138	1.545	3	3	2	1	1	1.7235	25	0	100
31	C	3	139	1.4079	3	2	1	0	1	1.0954	25	0	100
31	C	3	140	1.2501	3	2	2	0	1	1.1711	25	0	100
31	C	3	141	1.4042	3	2	1	1	1	0.8904	25	0	100
31	C	3	142	1.4105	3	4	2	1	1	0.8676	25	0	100
31	C	3	143	1.2466	3	3	1	0	1	2.0849	25	0	100
31	C	3	144	1.3468	3	2	2	1	1	1.4361	25	0	100
31	C	3	145	1.3879	3	2	1	0	1	2.7121	25	0	100
31	C	3	146	1.4645	3	1	2	0	1	1.1386	25	0	100
31	C	3	147	1.4919	3	1	1	1	1	2.2467	25	0	100
31	C	3	148	1.2063	3	1	2	0	1	1.0887	25	0	100
31	C	3	149	1.2285	3	4	1	0	1	1.1024	25	0	100
31	C	3	150	1.3155	3	2	2	0	1	0.9035	25	0	100
31	C	3	151	1.2738	3	3	1	0	1	2.2127	25	0	100
31	C	3	152	1.572	3	4	2	1	1	0.8382	25	0	100
31	C	3	153	1.4263	3	1	1	0	1	0.7747	25	0	100
31	C	3	154	1.525	3	4	2	1	1	0.6411	25	0	100
31	C	3	155	1.3983	3	4	1	1	1	0.6007	25	0	100
31	C	3	156	1.5197	3	2	2	1	1	1.0848	25	0	100
31	C	3	157	1.5027	3	4	1	1	1	0.7533	25	0	100
31	C	3	158	1.3236	3	4	2	1	1	0.6345	25	0	100
31	C	3	159	1.277	3	2	1	0	1	0.921	25	0	100
31	C	3	160	1.2843	3	3	2	0	1	0.8044	25	0	100
32	A	1	1	1.5257	2	3	1	1	1	1.0524	27	0	100
32	A	1	2	1.4141	1	3	2	0	1	0.9172	27	0	100
32	A	1	3	1.2664	2	1	1	1	1	1.7817	27	0	100
32	A	1	4	1.4925	2	2	2	1	1	1.2567	27	0	100
32	A	1	5	1.3718	1	4	1	1	1	0.7361	27	0	100
32	A	1	6	1.5977	2	4	2	0	1	0.8794	27	0	100
32	A	1	7	1.5624	2	1	1	1	1	0.9288	27	0	100
32	A	1	8	1.5389	1	1	2	1	1	1.0702	27	0	100
32	A	1	9	1.2322	2	2	1	0	1	1.1843	27	0	100
32	A	1	10	1.2415	2	3	2	1	1	0.8051	27	0	100
32	A	1	11	1.2605	2	2	1	0	1	1.3417	27	0	100
32	A	1	12	1.3999	1	2	2	0	1	1.1493	27	0	100
32	A	1	13	1.5545	2	2	1	1	1	0.7983	27	0	100
32	A	1	14	1.5588	1	4	2	1	1	0.9181	27	0	100
32	A	1	15	1.2045	1	3	1	0	1	0.8429	27	0	100
32	A	1	16	1.2039	2	2	2	1	1	0.9942	27	0	100
32	A	1	17	1.2091	1	2	1	0	1	0.8146	27	0	100
32	A	1	18	1.2867	1	1	2	0	1	1.1885	27	0	100
32	A	1	19	1.5175	1	1	1	1	1	1.2352	27	0	100
32	A	1	20	1.4723	2	1	2	0	1	2.0494	27	0	100
32	A	1	21	1.2243	2	4	1	0	1	0.8328	27	0	100
32	A	1	22	1.301	2	2	2	0	1	1.4093	27	0	100
32	A	1	23	1.535	2	3	1	0	1	1.0222	27	0	100
32	A	1	24	1.237	2	4	2	1	1	0.942	27	0	100
32	A	1	25	1.4245	1	1	1	0	1	1.0803	27	0	100
32	A	1	26	1.336	1	4	2	1	1	0.7135	27	0	100
32	A	1	27	1.4271	2	4	1	1	1	0.766	27	0	100
32	A	1	28	1.5782	1	2	2	1	1	1.0008	27	0	100
32	A	1	29	1.3856	2	4	1	1	1	0.9651	27	0	100
32	A	1	30	1.5759	2	4	2	1	1	0.844	27	0	100
32	A	1	31	1.5543	1	2	1	0	1	0.967	27	0	100
32	A	1	32	1.2029	1	3	2	0	1	0.947	27	0	100
32	A	1	33	1.5898	1	4	1	1	1	0.7962	27	0	100
32	A	1	34	1.4952	2	1	2	0	1	1.6852	27	0	100
32	A	1	35	1.594	1	4	1	0	1	0.8028	27	0	100
32	A	1	36	1.5439	1	2	2	0	1	1.1035	27	0	100
32	A	1	37	1.4348	1	1	1	1	1	1.8957	27	0	100
32	A	1	38	1.5716	2	3	2	0	1	1.0056	27	0	100
32	A	1	39	1.5622	1	2	1	1	1	1.0242	27	0	100
32	A	1	40	1.2505	1	4	2	0	1	0.7361	27	0	100
32	A	1	41	1.4885	2	1	1	0	1	0.7192	27	0	100
32	A	1	42	1.3057	1	3	2	1	1	1.1418	27	0	100
32	A	1	43	1.2962	1	1	1	0	1	0.9114	27	0	100
32	A	1	44	1.4989	2	1	2	1	1	1.0092	27	0	100
32	A	1	45	1.3823	1	4	1	0	1	0.7817	27	0	100
32	A	1	46	1.5582	2	3	2	0	1	0.8149	27	0	100
32	A	1	47	1.234	2	2	1	1	1	0.7802	27	0	100
32	A	1	48	1.5438	1	1	2	0	1	0.7703	27	0	100
32	A	1	49	1.4998	2	3	1	1	1	1.4342	27	0	100
32	A	1	50	1.3465	2	3	2	1	1	0.8612	27	0	100
32	A	1	51	1.4264	1	3	1	1	1	0.9531	27	0	100
32	A	1	52	1.4527	2	2	2	0	1	1.2607	27	0	100
32	A	1	53	1.3104	2	4	1	0	1	0.8877	27	0	100
32	A	1	54	1.3748	1	1	2	1	1	0.9326	27	0	100
32	A	1	55	1.2789	1	3	1	0	1	0.8499	27	0	100
32	A	1	56	1.4082	1	3	2	1	1	0.7818	27	0	100
32	A	1	57	1.2302	2	1	1	0	1	0.9889	27	0	100
32	A	1	58	1.4825	2	4	2	0	1	0.7828	27	0	100
32	A	1	59	1.4707	1	2	1	1	1	1.4827	27	0	100
32	A	1	60	1.2652	1	2	2	1	1	0.8585	27	0	100
32	A	1	61	1.3323	2	3	1	0	1	0.7441	27	0	100
32	A	1	62	1.5916	1	4	2	0	1	0.9629	27	0	100
32	A	1	63	1.5137	1	3	1	1	1	0.6873	27	0	100
32	A	1	64	1.4394	2	1	2	1	1	0.7298	27	0	100
32	A	1	65	1.2572	2	3	1	1	1	0.7572	27	0	100
32	A	1	66	1.5242	2	3	2	0	1	0.7033	27	0	100
32	A	1	67	1.4416	2	1	1	1	1	0.6691	27	0	100
32	A	1	68	1.455	2	2	2	1	1	1.6895	27	0	100
32	A	1	69	1.3535	1	4	1	1	1	0.9789	27	0	100
32	A	1	70	1.4475	2	4	2	0	1	0.9294	27	0	100
32	A	1	71	1.2232	2	1	1	1	1	1.0384	27	0	100
32	A	1	72	1.2371	1	1	2	1	1	0.8173	27	0	100
32	A	1	73	1.4751	2	2	1	0	1	0.7373	27	0	100
32	A	1	74	1.4689	2	3	2	1	1	0.7112	27	0	100
32	A	1	75	1.5981	2	2	1	0	1	0.7565	27	0	100
32	A	1	76	1.3359	1	2	2	0	1	0.8698	27	0	100
32	A	1	77	1.5566	2	2	1	1	1	0.6864	27	0	100
32	A	1	78	1.5128	1	4	2	1	1	0.9377	27	0	100
32	A	1	79	1.5694	1	3	1	0	1	0.7499	27	0	100
32	A	1	80	1.5287	2	2	2	1	1	0.6618	27	0	100
32	A	1	81	1.3439	1	2	1	0	1	0.9698	27	0	100
32	A	1	82	1.4267	1	1	2	0	1	0.8715	27	0	100
32	A	1	83	1.4589	1	1	1	1	1	0.8525	27	0	100
32	A	1	84	1.5345	2	1	2	0	1	1.125	27	0	100
32	A	1	85	1.4858	2	4	1	0	1	0.7833	27	0	100
32	A	1	86	1.5571	2	2	2	0	1	0.886	27	0	100
32	A	1	87	1.3551	2	3	1	0	1	0.6265	27	0	100
32	A	1	88	1.2617	2	4	2	1	1	0.7204	27	0	100
32	A	1	89	1.5259	1	1	1	0	1	0.6707	27	0	100
32	A	1	90	1.3353	1	4	2	1	1	0.8201	27	0	100
32	A	1	91	1.4211	2	4	1	1	1	0.6488	27	0	100
32	A	1	92	1.4071	1	2	2	1	1	0.6373	27	0	100
32	A	1	93	1.478	2	4	1	1	1	0.7086	27	0	100
32	A	1	94	1.2751	2	4	2	1	1	0.7953	27	0	100
32	A	1	95	1.4919	1	2	1	0	1	0.6348	27	0	100
32	A	1	96	1.5615	1	3	2	0	1	0.7275	27	0	100
32	A	1	97	1.2705	1	4	1	1	1	0.6586	27	0	100
32	A	1	98	1.2258	2	1	2	0	1	0.9721	27	0	100
32	A	1	99	1.3329	1	4	1	0	1	0.9016	27	0	100
32	A	1	100	1.5682	1	2	2	0	1	0.8173	27	0	100
32	A	1	101	1.2694	1	1	1	1	0	0.955	27	0	100
32	A	1	102	1.3361	2	3	2	0	1	0.9023	27	0	100
32	A	1	103	1.5863	1	2	1	1	1	0.9596	27	0	100
32	A	1	104	1.3923	1	4	2	0	1	0.7803	27	0	100
32	A	1	105	1.3279	2	1	1	0	1	1.4223	27	0	100
32	A	1	106	1.4878	1	3	2	1	1	1.1768	27	0	100
32	A	1	107	1.2352	1	1	1	0	1	1.5715	27	0	100
32	A	1	108	1.5527	2	1	2	1	1	1.4961	27	0	100
32	A	1	109	1.4314	1	4	1	0	1	1.2139	27	0	100
32	A	1	110	1.54	1	3	2	0	1	0.8201	27	0	100
32	A	1	111	1.3441	2	2	1	1	1	1.8271	27	0	100
32	A	1	112	1.3358	1	1	2	0	1	0.9389	27	0	100
32	A	1	113	1.3928	2	3	1	1	1	0.898	27	0	100
32	A	1	114	1.3194	2	3	2	1	1	0.8472	27	0	100
32	A	1	115	1.3792	1	3	1	1	1	0.7216	27	0	100
32	A	1	116	1.2757	2	2	2	0	1	0.9873	27	0	100
32	A	1	117	1.5023	2	4	1	0	1	0.8174	27	0	100
32	A	1	118	1.3728	1	1	2	1	1	0.8088	27	0	100
32	A	1	119	1.5065	2	3	1	0	1	0.9452	27	0	100
32	A	1	120	1.5549	1	3	2	1	1	0.8963	27	0	100
32	A	1	121	1.5527	2	1	1	0	1	1.2553	27	0	100
32	A	1	122	1.5694	2	4	2	0	1	1.3297	27	0	100
32	A	1	123	1.3959	1	2	1	1	1	0.788	27	0	100
32	A	1	124	1.3503	1	2	2	1	1	1.6264	27	0	100
32	A	1	125	1.4679	2	3	1	0	1	0.8366	27	0	100
32	A	1	126	1.5851	1	4	2	0	1	0.784	27	0	100
32	A	1	127	1.3355	1	3	1	1	1	0.8436	27	0	100
32	A	1	128	1.3453	2	1	2	1	1	1.3127	27	0	100
32	A	1	129	1.5088	2	3	1	1	1	0.8979	27	0	100
32	A	1	130	1.3216	2	3	2	0	1	0.745	27	0	100
32	A	1	131	1.4601	2	1	1	1	1	1.069	27	0	100
32	A	1	132	1.2202	2	2	2	1	1	1.0899	27	0	100
32	A	1	133	1.3057	1	4	1	1	1	0.8835	27	0	100
32	A	1	134	1.371	2	4	2	0	1	0.9102	27	0	100
32	A	1	135	1.5576	2	1	1	1	1	0.893	27	0	100
32	A	1	136	1.3294	1	1	2	1	1	0.8942	27	0	100
32	A	1	137	1.5347	2	2	1	0	1	0.7542	27	0	100
32	A	1	138	1.3579	2	3	2	1	1	0.7616	27	0	100
32	A	1	139	1.384	2	2	1	0	1	0.8299	27	0	100
32	A	1	140	1.5612	1	2	2	0	1	1.5981	27	0	100
32	A	1	141	1.339	2	2	1	1	1	0.8411	27	0	100
32	A	1	142	1.2106	1	4	2	1	1	1.0714	27	0	100
32	A	1	143	1.5213	1	3	1	0	1	0.7474	27	0	100
32	A	1	144	1.4096	2	2	2	1	1	1.462	27	0	100
32	A	1	145	1.5281	1	2	1	0	1	0.7583	27	0	100
32	A	1	146	1.2978	1	1	2	0	1	1.4484	27	0	100
32	A	1	147	1.3475	1	1	1	1	1	0.8535	27	0	100
32	A	1	148	1.4359	2	1	2	0	1	1.4428	27	0	100
32	A	1	149	1.4189	2	4	1	0	1	1.0103	27	0	100
32	A	1	150	1.3379	2	2	2	0	1	0.8608	27	0	100
32	A	1	151	1.2915	1	3	1	0	1	0.7977	27	0	100
32	A	1	152	1.5652	2	4	2	1	1	0.9861	27	0	100
32	A	1	153	1.2583	1	1	1	0	1	0.7185	27	0	100
32	A	1	154	1.4634	1	4	2	1	1	1.0036	27	0	100
32	A	1	155	1.5793	2	4	1	1	1	0.7662	27	0	100
32	A	1	156	1.5711	1	2	2	1	1	1.0419	27	0	100
32	A	1	157	1.3105	2	4	1	1	1	0.9586	27	0	100
32	A	1	158	1.3233	2	4	2	1	1	0.8189	27	0	100
32	A	1	159	1.381	1	2	1	0	1	0.8354	27	0	100
32	A	1	160	1.2368	1	3	2	0	1	0.7107	27	0	100
32	B	2	1	1.2472	1	4	1	1	1	0.6829	27	0	100
32	B	2	2	1.3145	2	1	2	0	1	0.7918	27	0	100
32	B	2	3	1.4947	1	4	1	0	1	0.7224	27	0	100
32	B	2	4	1.3773	2	2	2	0	1	0.9092	27	0	100
32	B	2	5	1.2504	2	1	1	1	1	0.7964	27	0	100
32	B	2	6	1.3394	2	3	2	0	1	0.7425	27	0	100
32	B	2	7	1.5355	1	2	1	1	1	0.8349	27	0	100
32	B	2	8	1.2035	1	4	2	0	1	0.846	27	0	100
32	B	2	9	1.4999	2	1	1	0	1	0.7187	27	0	100
32	B	2	10	1.3734	1	3	2	1	1	0.8727	27	0	100
32	B	2	11	1.351	1	1	1	0	1	0.844	27	0	100
32	B	2	12	1.4064	2	1	2	1	1	0.8217	27	0	100
32	B	2	13	1.4031	1	4	1	0	1	0.7021	27	0	100
32	B	2	14	1.2242	1	3	2	0	1	0.6205	27	0	100
32	B	2	15	1.5682	2	2	1	1	1	0.7724	27	0	100
32	B	2	16	1.2599	1	1	2	0	1	0.7319	27	0	100
32	B	2	17	1.4296	2	3	1	1	1	0.8189	27	0	100
32	B	2	18	1.4297	2	3	2	1	1	0.796	27	0	100
32	B	2	19	1.2597	1	3	1	1	1	0.8196	27	0	100
32	B	2	20	1.2001	2	2	2	0	1	0.7316	27	0	100
32	B	2	21	1.5595	2	4	1	0	1	0.6977	27	0	100
32	B	2	22	1.407	1	1	2	1	1	0.7154	27	0	100
32	B	2	23	1.3363	1	3	1	0	1	0.7778	27	0	100
32	B	2	24	1.3046	1	3	2	1	1	0.7165	27	0	100
32	B	2	25	1.5695	2	1	1	0	1	1.5743	27	0	100
32	B	2	26	1.4851	2	4	2	0	1	0.8026	27	0	100
32	B	2	27	1.5176	1	2	1	1	1	0.8428	27	0	100
32	B	2	28	1.2487	1	2	2	1	1	0.9353	27	0	100
32	B	2	29	1.2618	2	3	1	0	1	0.722	27	0	100
32	B	2	30	1.5675	1	4	2	0	1	0.6964	27	0	100
32	B	2	31	1.595	1	3	1	1	1	0.7385	27	0	100
32	B	2	32	1.2771	2	1	2	1	1	0.7278	27	0	100
32	B	2	33	1.4969	2	3	1	1	1	0.7045	27	0	100
32	B	2	34	1.484	2	3	2	0	1	0.76	27	0	100
32	B	2	35	1.2508	1	1	1	1	1	0.7313	27	0	100
32	B	2	36	1.2345	2	2	2	1	1	0.8927	27	0	100
32	B	2	37	1.5268	1	4	1	1	1	0.7366	27	0	100
32	B	2	38	1.4199	2	4	2	0	1	0.7156	27	0	100
32	B	2	39	1.2736	2	1	1	1	1	0.6468	27	0	100
32	B	2	40	1.5067	1	1	2	1	1	0.9318	27	0	100
32	B	2	41	1.4316	2	2	1	0	1	0.7217	27	0	100
32	B	2	42	1.4056	2	3	2	1	1	0.7486	27	0	100
32	B	2	43	1.2875	2	2	1	0	1	0.6862	27	0	100
32	B	2	44	1.4493	1	2	2	0	1	0.8142	27	0	100
32	B	2	45	1.4337	2	2	1	1	1	0.7213	27	0	100
32	B	2	46	1.5948	1	4	2	1	1	0.787	27	0	100
32	B	2	47	1.4883	1	3	1	0	1	0.6544	27	0	100
32	B	2	48	1.2436	2	2	2	1	1	0.7309	27	0	100
32	B	2	49	1.2211	1	2	1	0	1	0.7436	27	0	100
32	B	2	50	1.3582	1	1	2	0	1	0.6789	27	0	100
32	B	2	51	1.3088	1	1	1	1	1	0.6499	27	0	100
32	B	2	52	1.2927	2	1	2	0	1	0.6855	27	0	100
32	B	2	53	1.4675	2	4	1	0	1	0.6621	27	0	100
32	B	2	54	1.5229	1	2	2	0	1	0.7986	27	0	100
32	B	2	55	1.2273	2	3	1	0	1	0.7001	27	0	100
32	B	2	56	1.3962	2	4	2	1	1	0.729	27	0	100
32	B	2	57	1.2933	1	1	1	0	1	0.6191	27	0	100
32	B	2	58	1.3096	1	4	2	1	1	0.6553	27	0	100
32	B	2	59	1.2097	2	4	1	1	1	0.76	27	0	100
32	B	2	60	1.3817	1	2	2	1	1	0.6921	27	0	100
32	B	2	61	1.5618	2	4	1	1	1	0.6439	27	0	100
32	B	2	62	1.5984	2	4	2	1	1	0.6121	27	0	100
32	B	2	63	1.3989	1	2	1	0	1	0.6288	27	0	100
32	B	2	64	1.5331	1	3	2	0	1	0.5624	27	0	100
32	B	2	65	1.224	1	4	1	1	1	0.5558	27	0	100
32	B	2	66	1.413	2	1	2	0	1	0.6612	27	0	100
32	B	2	67	1.4384	1	4	1	0	1	0.6083	27	0	100
32	B	2	68	1.5717	1	2	2	0	1	0.6458	27	0	100
32	B	2	69	1.4356	1	1	1	1	1	0.6678	27	0	100
32	B	2	70	1.2245	2	3	2	0	1	0.6207	27	0	100
32	B	2	71	1.4874	1	2	1	1	1	0.7283	27	0	100
32	B	2	72	1.2491	1	4	2	0	1	0.8548	27	0	100
32	B	2	73	1.5402	2	1	1	0	1	0.9298	27	0	100
32	B	2	74	1.2607	1	3	2	1	1	0.7795	27	0	100
32	B	2	75	1.3081	1	1	1	0	1	0.6979	27	0	100
32	B	2	76	1.5139	2	1	2	1	1	0.6703	27	0	100
32	B	2	77	1.5682	1	4	1	0	1	0.6169	27	0	100
32	B	2	78	1.5668	2	3	2	0	1	0.6987	27	0	100
32	B	2	79	1.484	2	2	1	1	1	0.8718	27	0	100
32	B	2	80	1.3455	1	1	2	0	1	0.7894	27	0	100
32	B	2	81	1.3844	2	3	1	1	1	0.7309	27	0	100
32	B	2	82	1.5182	2	3	2	1	1	0.6859	27	0	100
32	B	2	83	1.3803	1	3	1	1	1	0.6453	27	0	100
32	B	2	84	1.3112	2	2	2	0	1	0.7309	27	0	100
32	B	2	85	1.4992	2	4	1	0	1	0.7018	27	0	100
32	B	2	86	1.4921	1	1	2	1	1	0.9361	27	0	100
32	B	2	87	1.5802	1	3	1	0	1	0.6698	27	0	100
32	B	2	88	1.3588	1	3	2	1	1	0.7061	27	0	100
32	B	2	89	1.3172	2	1	1	0	1	1.2635	27	0	100
32	B	2	90	1.5048	2	4	2	0	1	0.698	27	0	100
32	B	2	91	1.3093	1	2	1	1	1	0.7497	27	0	100
32	B	2	92	1.3348	1	2	2	1	1	0.8916	27	0	100
32	B	2	93	1.2547	2	3	1	0	1	0.8353	27	0	100
32	B	2	94	1.331	1	4	2	0	1	0.7157	27	0	100
32	B	2	95	1.5722	1	3	1	1	1	0.602	27	0	100
32	B	2	96	1.2912	2	1	2	1	1	0.7403	27	0	100
32	B	2	97	1.5979	2	3	1	1	1	0.7254	27	0	100
32	B	2	98	1.5332	1	3	2	0	1	0.6342	27	0	100
32	B	2	99	1.2173	2	1	1	1	1	0.8689	27	0	100
32	B	2	100	1.2706	2	2	2	1	1	0.8544	27	0	100
32	B	2	101	1.2673	1	4	1	1	1	1.0896	27	0	100
32	B	2	102	1.3153	2	4	2	0	1	0.7864	27	0	100
32	B	2	103	1.4045	2	1	1	1	1	0.7771	27	0	100
32	B	2	104	1.2922	1	1	2	1	1	1.3699	27	0	100
32	B	2	105	1.2999	2	2	1	0	1	0.776	27	0	100
32	B	2	106	1.3458	2	3	2	1	1	0.6296	27	0	100
32	B	2	107	1.2527	2	2	1	0	1	0.9835	27	0	100
32	B	2	108	1.5311	1	2	2	0	1	0.8552	27	0	100
32	B	2	109	1.3951	2	2	1	1	1	0.9943	27	0	100
32	B	2	110	1.4927	1	4	2	1	1	0.7147	27	0	100
32	B	2	111	1.5784	2	3	1	0	1	0.6935	27	0	100
32	B	2	112	1.2883	2	2	2	1	1	1.3723	27	0	100
32	B	2	113	1.3608	1	2	1	0	1	0.8227	27	0	100
32	B	2	114	1.2514	1	1	2	0	1	0.9279	27	0	100
32	B	2	115	1.462	1	1	1	1	1	0.7032	27	0	100
32	B	2	116	1.225	2	1	2	0	1	1.1333	27	0	100
32	B	2	117	1.2082	2	4	1	0	1	0.7809	27	0	100
32	B	2	118	1.2612	2	2	2	0	0	1.0628	27	0	100
32	B	2	119	1.4308	1	3	1	0	1	0.7006	27	0	100
32	B	2	120	1.3705	2	4	2	1	1	0.7814	27	0	100
32	B	2	121	1.3959	1	1	1	0	1	1.0298	27	0	100
32	B	2	122	1.3584	1	4	2	1	1	0.6935	27	0	100
32	B	2	123	1.5325	2	4	1	1	1	0.8452	27	0	100
32	B	2	124	1.5385	1	2	2	1	1	0.8364	27	0	100
32	B	2	125	1.5068	2	4	1	1	1	0.7238	27	0	100
32	B	2	126	1.3476	2	4	2	1	1	0.7985	27	0	100
32	B	2	127	1.5433	1	2	1	0	1	0.6807	27	0	100
32	B	2	128	1.5417	1	3	2	0	1	0.7241	27	0	100
32	B	2	129	1.4361	1	4	1	1	1	0.8595	27	0	100
32	B	2	130	1.24	2	1	2	0	1	0.8525	27	0	100
32	B	2	131	1.2578	1	4	1	0	1	0.7095	27	0	100
32	B	2	132	1.3812	1	2	2	0	1	0.7003	27	0	100
32	B	2	133	1.543	1	1	1	1	1	0.62	27	0	100
32	B	2	134	1.3198	2	3	2	0	1	0.7297	27	0	100
32	B	2	135	1.2265	1	2	1	1	1	1.0865	27	0	100
32	B	2	136	1.2813	1	4	2	0	1	0.7879	27	0	100
32	B	2	137	1.5961	2	1	1	0	1	0.6463	27	0	100
32	B	2	138	1.2143	1	3	2	1	1	0.7939	27	0	100
32	B	2	139	1.5765	1	1	1	0	1	0.8555	27	0	100
32	B	2	140	1.5317	2	1	2	1	1	0.6822	27	0	100
32	B	2	141	1.4884	1	4	1	0	1	0.7013	27	0	100
32	B	2	142	1.4802	1	3	2	0	1	0.5818	27	0	100
32	B	2	143	1.3518	2	2	1	1	1	0.8372	27	0	100
32	B	2	144	1.3605	1	1	2	0	1	0.755	27	0	100
32	B	2	145	1.3393	2	3	1	1	1	0.7974	27	0	100
32	B	2	146	1.2918	2	3	2	1	1	0.6984	27	0	100
32	B	2	147	1.482	1	3	1	1	1	0.6481	27	0	100
32	B	2	148	1.4001	2	2	2	0	1	0.8278	27	0	100
32	B	2	149	1.5882	2	4	1	0	1	0.7384	27	0	100
32	B	2	150	1.2915	1	1	2	1	1	0.902	27	0	100
32	B	2	151	1.4724	1	3	1	0	1	0.6739	27	0	100
32	B	2	152	1.2154	1	3	2	1	1	0.6838	27	0	100
32	B	2	153	1.3652	2	1	1	0	1	0.6578	27	0	100
32	B	2	154	1.5369	2	4	2	0	1	0.8982	27	0	100
32	B	2	155	1.2363	1	2	1	1	1	1.5883	27	0	100
32	B	2	156	1.2527	1	2	2	1	1	1.2394	27	0	100
32	B	2	157	1.5285	2	3	1	0	1	0.6635	27	0	100
32	B	2	158	1.5371	1	4	2	0	1	0.7258	27	0	100
32	B	2	159	1.2839	1	3	1	1	1	0.6831	27	0	100
32	B	2	160	1.3661	2	1	2	1	1	0.7273	27	0	100
32	C	3	1	1.34	3	3	1	1	1	0.6632	27	0	100
32	C	3	2	1.4705	3	3	2	0	1	1.2079	27	0	100
32	C	3	3	1.5726	3	1	1	1	1	1.0643	27	0	100
32	C	3	4	1.5765	3	2	2	1	1	0.9935	27	0	100
32	C	3	5	1.2461	3	4	1	1	1	0.7283	27	0	100
32	C	3	6	1.2918	3	4	2	0	1	0.9208	27	0	100
32	C	3	7	1.4855	3	1	1	1	1	0.8147	27	0	100
32	C	3	8	1.2799	3	1	2	1	1	1.286	27	0	100
32	C	3	9	1.57	3	2	1	0	1	0.9134	27	0	100
32	C	3	10	1.5478	3	3	2	1	1	0.6547	27	0	100
32	C	3	11	1.4362	3	2	1	0	1	0.9022	27	0	100
32	C	3	12	1.4004	3	2	2	0	1	1.5678	27	0	100
32	C	3	13	1.5633	3	2	1	1	1	0.6777	27	0	100
32	C	3	14	1.2157	3	4	2	1	1	1.4037	27	0	100
32	C	3	15	1.3691	3	3	1	0	1	1.0325	27	0	100
32	C	3	16	1.5572	3	2	2	1	1	0.9882	27	0	100
32	C	3	17	1.409	3	2	1	0	1	0.7076	27	0	100
32	C	3	18	1.5785	3	1	2	0	1	0.6186	27	0	100
32	C	3	19	1.4125	3	1	1	1	0	0.8431	27	0	100
32	C	3	20	1.456	3	1	2	0	1	0.9923	27	0	100
32	C	3	21	1.2095	3	4	1	0	1	0.675	27	0	100
32	C	3	22	1.3109	3	2	2	0	1	1.2465	27	0	100
32	C	3	23	1.348	3	3	1	0	1	0.8887	27	0	100
32	C	3	24	1.3387	3	4	2	1	1	0.7956	27	0	100
32	C	3	25	1.5199	3	1	1	0	1	1.2052	27	0	100
32	C	3	26	1.4837	3	4	2	1	1	0.9169	27	0	100
32	C	3	27	1.2273	3	4	1	1	1	1.1541	27	0	100
32	C	3	28	1.4873	3	2	2	1	1	1.747	27	0	100
32	C	3	29	1.2165	3	4	1	1	1	0.7555	27	0	100
32	C	3	30	1.4686	3	4	2	1	1	0.8842	27	0	100
32	C	3	31	1.273	3	2	1	0	1	0.9323	27	0	100
32	C	3	32	1.2804	3	3	2	0	1	0.7857	27	0	100
32	C	3	33	1.3834	3	4	1	1	1	0.6319	27	0	100
32	C	3	34	1.4953	3	1	2	0	1	1.0085	27	0	100
32	C	3	35	1.2296	3	4	1	0	1	0.746	27	0	100
32	C	3	36	1.3208	3	2	2	0	1	0.8999	27	0	100
32	C	3	37	1.5817	3	1	1	1	1	0.9425	27	0	100
32	C	3	38	1.354	3	3	2	0	1	0.7102	27	0	100
32	C	3	39	1.4209	3	2	1	1	1	0.9253	27	0	100
32	C	3	40	1.3487	3	4	2	0	1	1.1537	27	0	100
32	C	3	41	1.2992	3	1	1	0	1	0.7188	27	0	100
32	C	3	42	1.3404	3	3	2	1	1	0.7457	27	0	100
32	C	3	43	1.3896	3	1	1	0	1	0.5996	27	0	100
32	C	3	44	1.4795	3	1	2	1	1	1.2165	27	0	100
32	C	3	45	1.2742	3	4	1	0	1	0.8357	27	0	100
32	C	3	46	1.5546	3	3	2	0	1	0.6491	27	0	100
32	C	3	47	1.32	3	2	1	1	1	0.9629	27	0	100
32	C	3	48	1.4182	3	1	2	0	1	1.0635	27	0	100
32	C	3	49	1.3127	3	3	1	1	1	0.7145	27	0	100
32	C	3	50	1.431	3	3	2	1	1	0.7063	27	0	100
32	C	3	51	1.2249	3	3	1	1	1	1.2983	27	0	100
32	C	3	52	1.2811	3	2	2	0	1	1.7289	27	0	100
32	C	3	53	1.2462	3	4	1	0	1	1.1326	27	0	100
32	C	3	54	1.4763	3	1	2	1	1	0.7152	27	0	100
32	C	3	55	1.3027	3	3	1	0	1	0.7564	27	0	100
32	C	3	56	1.3626	3	3	2	1	1	0.5616	27	0	100
32	C	3	57	1.4396	3	1	1	0	1	1.5268	27	0	100
32	C	3	58	1.3954	3	4	2	0	1	0.6725	27	0	100
32	C	3	59	1.4065	3	2	1	1	1	0.7332	27	0	100
32	C	3	60	1.4692	3	2	2	1	1	0.6643	27	0	100
32	C	3	61	1.4192	3	3	1	0	1	0.9012	27	0	100
32	C	3	62	1.5999	3	4	2	0	1	1.1969	27	0	100
32	C	3	63	1.2534	3	3	1	1	1	0.757	27	0	100
32	C	3	64	1.2527	3	1	2	1	1	0.7388	27	0	100
32	C	3	65	1.3986	3	3	1	1	1	0.6141	27	0	100
32	C	3	66	1.3601	3	3	2	0	1	0.7364	27	0	100
32	C	3	67	1.5908	3	1	1	1	1	0.6995	27	0	100
32	C	3	68	1.4983	3	2	2	1	1	2.0345	27	0	100
32	C	3	69	1.2215	3	4	1	1	1	0.7891	27	0	100
32	C	3	70	1.5888	3	4	2	0	1	0.6399	27	0	100
32	C	3	71	1.2836	3	1	1	1	1	0.6881	27	0	100
32	C	3	72	1.5357	3	1	2	1	1	0.7341	27	0	100
32	C	3	73	1.3098	3	2	1	0	1	0.6533	27	0	100
32	C	3	74	1.4448	3	3	2	1	1	0.8253	27	0	100
32	C	3	75	1.5456	3	2	1	0	1	0.62	27	0	100
32	C	3	76	1.4513	3	2	2	0	1	0.7765	27	0	100
32	C	3	77	1.2132	3	2	1	1	1	0.8627	27	0	100
32	C	3	78	1.3683	3	4	2	1	1	0.7591	27	0	100
32	C	3	79	1.3677	3	3	1	0	1	0.731	27	0	100
32	C	3	80	1.3943	3	2	2	1	1	1.1808	27	0	100
32	C	3	81	1.486	3	2	1	0	1	1.1936	27	0	100
32	C	3	82	1.3204	3	1	2	0	1	1.006	27	0	100
32	C	3	83	1.479	3	1	1	1	1	0.8915	27	0	100
32	C	3	84	1.327	3	1	2	0	1	0.8087	27	0	100
32	C	3	85	1.425	3	4	1	0	1	0.8835	27	0	100
32	C	3	86	1.2744	3	2	2	0	1	0.9846	27	0	100
32	C	3	87	1.5103	3	3	1	0	1	0.9201	27	0	100
32	C	3	88	1.545	3	4	2	1	1	0.8462	27	0	100
32	C	3	89	1.4647	3	1	1	0	1	0.6181	27	0	100
32	C	3	90	1.2404	3	4	2	1	1	1.0009	27	0	100
32	C	3	91	1.3469	3	4	1	1	1	0.7099	27	0	100
32	C	3	92	1.3894	3	2	2	1	1	1.2076	27	0	100
32	C	3	93	1.5276	3	4	1	1	1	0.7688	27	0	100
32	C	3	94	1.2214	3	4	2	1	1	0.8629	27	0	100
32	C	3	95	1.5801	3	2	1	0	1	0.7623	27	0	100
32	C	3	96	1.5982	3	3	2	0	1	0.7638	27	0	100
32	C	3	97	1.5635	3	4	1	1	1	0.6912	27	0	100
32	C	3	98	1.4833	3	1	2	0	1	0.7016	27	0	100
32	C	3	99	1.5973	3	4	1	0	1	0.7984	27	0	100
32	C	3	100	1.3799	3	2	2	0	1	0.9011	27	0	100
32	C	3	101	1.2014	3	1	1	1	1	1.3487	27	0	100
32	C	3	102	1.3322	3	3	2	0	1	0.7757	27	0	100
32	C	3	103	1.2875	3	2	1	1	1	0.7369	27	0	100
32	C	3	104	1.268	3	4	2	0	1	0.9108	27	0	100
32	C	3	105	1.3089	3	1	1	0	1	1.8838	27	0	100
32	C	3	106	1.4158	3	3	2	1	1	0.627	27	0	100
32	C	3	107	1.5893	3	1	1	0	1	0.6934	27	0	100
32	C	3	108	1.569	3	1	2	1	1	2.1197	27	0	100
32	C	3	109	1.5382	3	4	1	0	1	0.9627	27	0	100
32	C	3	110	1.5077	3	3	2	0	1	0.6767	27	0	100
32	C	3	111	1.4793	3	2	1	1	1	0.8906	27	0	100
32	C	3	112	1.3893	3	1	2	0	1	0.967	27	0	100
32	C	3	113	1.2187	3	3	1	1	1	0.6488	27	0	100
32	C	3	114	1.5245	3	3	2	1	1	0.8105	27	0	100
32	C	3	115	1.5477	3	3	1	1	1	0.6072	27	0	100
32	C	3	116	1.3574	3	2	2	0	1	0.9812	27	0	100
32	C	3	117	1.2896	3	4	1	0	1	0.6668	27	0	100
32	C	3	118	1.4981	3	1	2	1	1	1.1859	27	0	100
32	C	3	119	1.5018	3	3	1	0	1	0.6203	27	0	100
32	C	3	120	1.2897	3	3	2	1	1	0.9234	27	0	100
32	C	3	121	1.212	3	1	1	0	1	0.6008	27	0	100
32	C	3	122	1.3324	3	4	2	0	1	0.7809	27	0	100
32	C	3	123	1.5026	3	2	1	1	1	0.8218	27	0	100
32	C	3	124	1.3914	3	2	2	1	1	2.2085	27	0	100
32	C	3	125	1.3007	3	3	1	0	1	1.0639	27	0	100
32	C	3	126	1.3153	3	4	2	0	1	0.8106	27	0	100
32	C	3	127	1.4857	3	3	1	1	1	0.59	27	0	100
32	C	3	128	1.4206	3	1	2	1	1	2.5016	27	0	100
32	C	3	129	1.2348	3	3	1	1	1	0.6432	27	0	100
32	C	3	130	1.3944	3	3	2	0	1	0.8547	27	0	100
32	C	3	131	1.5117	3	1	1	1	1	0.9339	27	0	100
32	C	3	132	1.582	3	2	2	1	1	0.7511	27	0	100
32	C	3	133	1.3113	3	4	1	1	1	0.8813	27	0	100
32	C	3	134	1.2306	3	4	2	0	1	0.7578	27	0	100
32	C	3	135	1.4372	3	1	1	1	1	0.6277	27	0	100
32	C	3	136	1.3771	3	1	2	1	1	0.9976	27	0	100
32	C	3	137	1.3529	3	2	1	0	1	0.7251	27	0	100
32	C	3	138	1.4616	3	3	2	1	1	0.6815	27	0	100
32	C	3	139	1.2486	3	2	1	0	1	0.9303	27	0	100
32	C	3	140	1.4208	3	2	2	0	1	0.7389	27	0	100
32	C	3	141	1.4065	3	2	1	1	1	0.6927	27	0	100
32	C	3	142	1.3785	3	4	2	1	1	0.6966	27	0	100
32	C	3	143	1.5058	3	3	1	0	1	0.9927	27	0	100
32	C	3	144	1.5593	3	2	2	1	1	0.7985	27	0	100
32	C	3	145	1.2658	3	2	1	0	1	0.8841	27	0	100
32	C	3	146	1.4366	3	1	2	0	1	1.6318	27	0	100
32	C	3	147	1.3155	3	1	1	1	1	0.7694	27	0	100
32	C	3	148	1.2397	3	1	2	0	1	1.183	27	0	100
32	C	3	149	1.5502	3	4	1	0	1	0.7473	27	0	100
32	C	3	150	1.3585	3	2	2	0	1	0.9981	27	0	100
32	C	3	151	1.3322	3	3	1	0	1	0.6779	27	0	100
32	C	3	152	1.212	3	4	2	1	1	0.808	27	0	100
32	C	3	153	1.3783	3	1	1	0	1	0.6406	27	0	100
32	C	3	154	1.2708	3	4	2	1	1	0.7589	27	0	100
32	C	3	155	1.2853	3	4	1	1	1	0.6799	27	0	100
32	C	3	156	1.549	3	2	2	1	1	0.6274	27	0	100
32	C	3	157	1.2745	3	4	1	1	1	0.5401	27	0	100
32	C	3	158	1.5963	3	4	2	1	1	0.8048	27	0	100
32	C	3	159	1.3098	3	2	1	0	1	0.7184	27	0	100
32	C	3	160	1.3474	3	3	2	0	1	1.2993	27	0	100
33	A	1	1	1.3229	2	3	1	1	1	1.2323	26	0	85.7
33	A	1	2	1.5809	1	3	2	0	1	1.2152	26	0	85.7
33	A	1	3	1.4037	2	1	1	1	1	2.133	26	0	85.7
33	A	1	4	1.2123	2	2	2	1	1	1.2335	26	0	85.7
33	A	1	5	1.5166	1	4	1	1	1	3.753	26	0	85.7
33	A	1	6	1.5337	2	4	2	0	1	1.2165	26	0	85.7
33	A	1	7	1.5595	2	1	1	1	1	1.4909	26	0	85.7
33	A	1	8	1.4486	1	1	2	1	1	1.7676	26	0	85.7
33	A	1	9	1.2795	2	2	1	0	1	1.1308	26	0	85.7
33	A	1	10	1.2638	2	3	2	1	1	1.3839	26	0	85.7
33	A	1	11	1.5904	2	2	1	0	1	1.8324	26	0	85.7
33	A	1	12	1.5979	1	2	2	0	1	1.2823	26	0	85.7
33	A	1	13	1.5719	2	2	1	1	1	1.8701	26	0	85.7
33	A	1	14	1.4262	1	4	2	1	1	1.1814	26	0	85.7
33	A	1	15	1.5455	1	3	1	0	1	0.9796	26	0	85.7
33	A	1	16	1.5392	2	2	2	1	1	1.7337	26	0	85.7
33	A	1	17	1.3963	1	2	1	0	1	1.1042	26	0	85.7
33	A	1	18	1.4851	1	1	2	0	1	1.1942	26	0	85.7
33	A	1	19	1.309	1	1	1	1	1	1.0091	26	0	85.7
33	A	1	20	1.4514	2	1	2	0	1	1.5651	26	0	85.7
33	A	1	21	1.358	2	4	1	0	1	1.5435	26	0	85.7
33	A	1	22	1.5277	2	2	2	0	1	2.0043	26	0	85.7
33	A	1	23	1.4329	2	3	1	0	1	1.5451	26	0	85.7
33	A	1	24	1.3048	2	4	2	1	1	1.1479	26	0	85.7
33	A	1	25	1.2918	1	1	1	0	1	2.1297	26	0	85.7
33	A	1	26	1.2952	1	4	2	1	1	1.3314	26	0	85.7
33	A	1	27	1.2545	2	4	1	1	1	1.1696	26	0	85.7
33	A	1	28	1.4618	1	2	2	1	1	1.374	26	0	85.7
33	A	1	29	1.2837	2	4	1	1	1	1.1899	26	0	85.7
33	A	1	30	1.528	2	4	2	1	1	0.9697	26	0	85.7
33	A	1	31	1.528	1	2	1	0	1	2.1092	26	0	85.7
33	A	1	32	1.5827	1	3	2	0	1	1.0879	26	0	85.7
33	A	1	33	1.41	1	4	1	1	1	1.2031	26	0	85.7
33	A	1	34	1.4753	2	1	2	0	1	1.3286	26	0	85.7
33	A	1	35	1.4398	1	4	1	0	1	1.4409	26	0	85.7
33	A	1	36	1.5216	1	2	2	0	1	2.5122	26	0	85.7
33	A	1	37	1.2548	1	1	1	1	1	1.5007	26	0	85.7
33	A	1	38	1.2033	2	3	2	0	1	1.2209	26	0	85.7
33	A	1	39	1.2477	1	2	1	1	1	1.1066	26	0	85.7
33	A	1	40	1.3732	1	4	2	0	1	0.9876	26	0	85.7
33	A	1	41	1.2454	2	1	1	0	1	1.1759	26	0	85.7
33	A	1	42	1.44	1	3	2	1	1	1.1008	26	0	85.7
33	A	1	43	1.3889	1	1	1	0	1	1.2543	26	0	85.7
33	A	1	44	1.5759	2	1	2	1	1	1.8325	26	0	85.7
33	A	1	45	1.4617	1	4	1	0	1	1.0474	26	0	85.7
33	A	1	46	1.5367	2	3	2	0	1	1.1928	26	0	85.7
33	A	1	47	1.2091	2	2	1	1	1	1.018	26	0	85.7
33	A	1	48	1.2997	1	1	2	0	1	1.0632	26	0	85.7
33	A	1	49	1.2491	2	3	1	1	1	1.1532	26	0	85.7
33	A	1	50	1.2257	2	3	2	1	1	1.7455	26	0	85.7
33	A	1	51	1.4713	1	3	1	1	1	1.3939	26	0	85.7
33	A	1	52	1.2713	2	2	2	0	1	1.2879	26	0	85.7
33	A	1	53	1.5277	2	4	1	0	1	1.0688	26	0	85.7
33	A	1	54	1.2846	1	1	2	1	1	1.005	26	0	85.7
33	A	1	55	1.4884	1	3	1	0	1	1.2422	26	0	85.7
33	A	1	56	1.3806	1	3	2	1	1	1.0967	26	0	85.7
33	A	1	57	1.2222	2	1	1	0	1	1.7893	26	0	85.7
33	A	1	58	1.3679	2	4	2	0	1	0.9906	26	0	85.7
33	A	1	59	1.299	1	2	1	1	1	1.2753	26	0	85.7
33	A	1	60	1.5517	1	2	2	1	1	1.2944	26	0	85.7
33	A	1	61	1.3216	2	3	1	0	1	0.9195	26	0	85.7
33	A	1	62	1.3151	1	4	2	0	1	1.0026	26	0	85.7
33	A	1	63	1.4216	1	3	1	1	1	0.9885	26	0	85.7
33	A	1	64	1.3268	2	1	2	1	1	1.2565	26	0	85.7
33	A	1	65	1.2672	2	3	1	1	1	1.1429	26	0	85.7
33	A	1	66	1.2523	2	3	2	0	1	1.0329	26	0	85.7
33	A	1	67	1.2348	2	1	1	1	1	1.3561	26	0	85.7
33	A	1	68	1.2145	2	2	2	1	1	2.0539	26	0	85.7
33	A	1	69	1.4577	1	4	1	1	1	2.2765	26	0	85.7
33	A	1	70	1.3465	2	4	2	0	1	0.9874	26	0	85.7
33	A	1	71	1.4192	2	1	1	1	1	0.9558	26	0	85.7
33	A	1	72	1.2095	1	1	2	1	1	1.1071	26	0	85.7
33	A	1	73	1.3443	2	2	1	0	1	1.5331	26	0	85.7
33	A	1	74	1.3059	2	3	2	1	1	0.8585	26	0	85.7
33	A	1	75	1.5366	2	2	1	0	1	2.0372	26	0	85.7
33	A	1	76	1.5673	1	2	2	0	1	2.0506	26	0	85.7
33	A	1	77	1.457	2	2	1	1	1	1.2603	26	0	85.7
33	A	1	78	1.3742	1	4	2	1	1	1.4313	26	0	85.7
33	A	1	79	1.2582	1	3	1	0	1	0.9435	26	0	85.7
33	A	1	80	1.2486	2	2	2	1	1	1.5172	26	0	85.7
33	A	1	81	1.4579	1	2	1	0	1	1.4005	26	0	85.7
33	A	1	82	1.5165	1	1	2	0	1	1.1618	26	0	85.7
33	A	1	83	1.2803	1	1	1	1	1	1.3662	26	0	85.7
33	A	1	84	1.2621	2	1	2	0	1	1.2654	26	0	85.7
33	A	1	85	1.4074	2	4	1	0	1	1.4123	26	0	85.7
33	A	1	86	1.5575	2	2	2	0	1	1.8156	26	0	85.7
33	A	1	87	1.4612	2	3	1	0	1	2.5793	26	0	85.7
33	A	1	88	1.3805	2	4	2	1	1	1.1097	26	0	85.7
33	A	1	89	1.5902	1	1	1	0	1	2.5915	26	0	85.7
33	A	1	90	1.4295	1	4	2	1	1	0.9731	26	0	85.7
33	A	1	91	1.4506	2	4	1	1	1	0.9979	26	0	85.7
33	A	1	92	1.4125	1	2	2	1	1	2.3316	26	0	85.7
33	A	1	93	1.4704	2	4	1	1	1	1.1179	26	0	85.7
33	A	1	94	1.5205	2	4	2	1	1	0.8729	26	0	85.7
33	A	1	95	1.5376	1	2	1	0	1	1.8406	26	0	85.7
33	A	1	96	1.5799	1	3	2	0	1	1.0991	26	0	85.7
33	A	1	97	1.5798	1	4	1	1	1	1.34	26	0	85.7
33	A	1	98	1.5468	2	1	2	0	1	1.9517	26	0	85.7
33	A	1	99	1.3314	1	4	1	0	1	1.0068	26	0	85.7
33	A	1	100	1.3724	1	2	2	0	1	1.6137	26	0	85.7
33	A	1	101	1.4642	1	1	1	1	1	1.2295	26	0	85.7
33	A	1	102	1.5701	2	3	2	0	1	1.2693	26	0	85.7
33	A	1	103	1.5203	1	2	1	1	1	1.472	26	0	85.7
33	A	1	104	1.407	1	4	2	0	1	1.2887	26	0	85.7
33	A	1	105	1.3336	2	1	1	0	1	1.9002	26	0	85.7
33	A	1	106	1.3656	1	3	2	1	1	1.2729	26	0	85.7
33	A	1	107	1.3033	1	1	1	0	1	1.17	26	0	85.7
33	A	1	108	1.5513	2	1	2	1	1	1.0801	26	0	85.7
33	A	1	109	1.2231	1	4	1	0	1	0.82	26	0	85.7
33	A	1	110	1.5245	1	3	2	0	1	0.937	26	0	85.7
33	A	1	111	1.5027	2	2	1	1	1	1.2307	26	0	85.7
33	A	1	112	1.5891	1	1	2	0	1	0.991	26	0	85.7
33	A	1	113	1.3215	2	3	1	1	1	1.1565	26	0	85.7
33	A	1	114	1.5187	2	3	2	1	1	0.9435	26	0	85.7
33	A	1	115	1.3956	1	3	1	1	1	0.9526	26	0	85.7
33	A	1	116	1.3493	2	2	2	0	1	1.1831	26	0	85.7
33	A	1	117	1.4125	2	4	1	0	1	0.8857	26	0	85.7
33	A	1	118	1.5682	1	1	2	1	1	0.8808	26	0	85.7
33	A	1	119	1.5917	2	3	1	0	1	0.9081	26	0	85.7
33	A	1	120	1.2765	1	3	2	1	1	1.0181	26	0	85.7
33	A	1	121	1.4837	2	1	1	0	1	0.917	26	0	85.7
33	A	1	122	1.2689	2	4	2	0	1	0.9993	26	0	85.7
33	A	1	123	1.3886	1	2	1	1	1	1.1031	26	0	85.7
33	A	1	124	1.5361	1	2	2	1	1	0.9407	26	0	85.7
33	A	1	125	1.399	2	3	1	0	1	0.9022	26	0	85.7
33	A	1	126	1.4367	1	4	2	0	1	1.1047	26	0	85.7
33	A	1	127	1.2077	1	3	1	1	1	0.8159	26	0	85.7
33	A	1	128	1.4437	2	1	2	1	1	0.8964	26	0	85.7
33	A	1	129	1.5576	2	3	1	1	1	0.848	26	0	85.7
33	A	1	130	1.5744	2	3	2	0	1	1.4893	26	0	85.7
33	A	1	131	1.5659	2	1	1	1	1	1.1001	26	0	85.7
33	A	1	132	1.4637	2	2	2	1	1	1.1009	26	0	85.7
33	A	1	133	1.3606	1	4	1	1	1	1.2735	26	0	85.7
33	A	1	134	1.3194	2	4	2	0	1	0.9173	26	0	85.7
33	A	1	135	1.334	2	1	1	1	1	0.9574	26	0	85.7
33	A	1	136	1.4949	1	1	2	1	1	1.0284	26	0	85.7
33	A	1	137	1.4958	2	2	1	0	1	0.9842	26	0	85.7
33	A	1	138	1.5006	2	3	2	1	1	0.9605	26	0	85.7
33	A	1	139	1.5566	2	2	1	0	1	0.9095	26	0	85.7
33	A	1	140	1.2223	1	2	2	0	1	3.0403	26	0	85.7
33	A	1	141	1.3001	2	2	1	1	1	1.576	26	0	85.7
33	A	1	142	1.2324	1	4	2	1	1	1.4177	26	0	85.7
33	A	1	143	1.3729	1	3	1	0	1	1.1552	26	0	85.7
33	A	1	144	1.3122	2	2	2	1	1	1.2332	26	0	85.7
33	A	1	145	1.5711	1	2	1	0	1	0.9371	26	0	85.7
33	A	1	146	1.2645	1	1	2	0	1	2.2348	26	0	85.7
33	A	1	147	1.4494	1	1	1	1	1	1.7749	26	0	85.7
33	A	1	148	1.3631	2	1	2	0	1	0.9924	26	0	85.7
33	A	1	149	1.4398	2	4	1	0	1	1.0534	26	0	85.7
33	A	1	150	1.472	2	2	2	0	1	1.1928	26	0	85.7
33	A	1	151	1.3376	1	3	1	0	1	0.9859	26	0	85.7
33	A	1	152	1.3565	2	4	2	1	1	1.0231	26	0	85.7
33	A	1	153	1.4318	1	1	1	0	1	1.1487	26	0	85.7
33	A	1	154	1.3095	1	4	2	1	1	1.1435	26	0	85.7
33	A	1	155	1.543	2	4	1	1	1	1.3811	26	0	85.7
33	A	1	156	1.4693	1	2	2	1	1	1.2356	26	0	85.7
33	A	1	157	1.341	2	4	1	1	1	0.9907	26	0	85.7
33	A	1	158	1.5315	2	4	2	1	1	1.3106	26	0	85.7
33	A	1	159	1.521	1	2	1	0	1	1.0852	26	0	85.7
33	A	1	160	1.4547	1	3	2	0	1	2.074	26	0	85.7
33	B	2	1	1.5858	1	4	1	1	1	1.026	26	0	85.7
33	B	2	2	1.3534	2	1	2	0	1	1.0716	26	0	85.7
33	B	2	3	1.2174	1	4	1	0	1	0.9901	26	0	85.7
33	B	2	4	1.2098	2	2	2	0	1	1.19	26	0	85.7
33	B	2	5	1.2257	2	1	1	1	1	1.4409	26	0	85.7
33	B	2	6	1.2395	2	3	2	0	1	0.7449	26	0	85.7
33	B	2	7	1.4607	1	2	1	1	1	1.1414	26	0	85.7
33	B	2	8	1.2701	1	4	2	0	1	0.7646	26	0	85.7
33	B	2	9	1.4253	2	1	1	0	1	1.0381	26	0	85.7
33	B	2	10	1.5923	1	3	2	1	1	1.1019	26	0	85.7
33	B	2	11	1.4562	1	1	1	0	1	1.1766	26	0	85.7
33	B	2	12	1.581	2	1	2	1	1	1.0216	26	0	85.7
33	B	2	13	1.4572	1	4	1	0	1	0.8386	26	0	85.7
33	B	2	14	1.5635	1	3	2	0	1	1.426	26	0	85.7
33	B	2	15	1.4199	2	2	1	1	1	1.0842	26	0	85.7
33	B	2	16	1.5651	1	1	2	0	1	0.9518	26	0	85.7
33	B	2	17	1.4407	2	3	1	1	1	0.9469	26	0	85.7
33	B	2	18	1.3417	2	3	2	1	1	1.0151	26	0	85.7
33	B	2	19	1.5662	1	3	1	1	1	1.5571	26	0	85.7
33	B	2	20	1.5038	2	2	2	0	1	1.4196	26	0	85.7
33	B	2	21	1.5808	2	4	1	0	1	1.6293	26	0	85.7
33	B	2	22	1.5521	1	1	2	1	1	0.9019	26	0	85.7
33	B	2	23	1.2125	1	3	1	0	1	1.64	26	0	85.7
33	B	2	24	1.3398	1	3	2	1	1	0.7633	26	0	85.7
33	B	2	25	1.2196	2	1	1	0	1	1.6824	26	0	85.7
33	B	2	26	1.3847	2	4	2	0	1	1.2424	26	0	85.7
33	B	2	27	1.5488	1	2	1	1	1	1.2328	26	0	85.7
33	B	2	28	1.3182	1	2	2	1	1	0.8418	26	0	85.7
33	B	2	29	1.3499	2	3	1	0	1	0.9083	26	0	85.7
33	B	2	30	1.3814	1	4	2	0	1	0.6882	26	0	85.7
33	B	2	31	1.5903	1	3	1	1	1	1.0029	26	0	85.7
33	B	2	32	1.4669	2	1	2	1	1	1.0212	26	0	85.7
33	B	2	33	1.3043	2	3	1	1	1	0.7834	26	0	85.7
33	B	2	34	1.5754	2	3	2	0	1	0.863	26	0	85.7
33	B	2	35	1.3016	1	1	1	1	1	0.8857	26	0	85.7
33	B	2	36	1.4325	2	2	2	1	1	0.9473	26	0	85.7
33	B	2	37	1.3118	1	4	1	1	1	1.0078	26	0	85.7
33	B	2	38	1.3291	2	4	2	0	1	1.031	26	0	85.7
33	B	2	39	1.248	2	1	1	1	1	1.0671	26	0	85.7
33	B	2	40	1.2081	1	1	2	1	1	1.2065	26	0	85.7
33	B	2	41	1.4305	2	2	1	0	1	0.9024	26	0	85.7
33	B	2	42	1.481	2	3	2	1	1	1.0173	26	0	85.7
33	B	2	43	1.5965	2	2	1	0	1	1.016	26	0	85.7
33	B	2	44	1.4326	1	2	2	0	1	1.6156	26	0	85.7
33	B	2	45	1.2494	2	2	1	1	1	1.4909	26	0	85.7
33	B	2	46	1.2277	1	4	2	1	1	1.0101	26	0	85.7
33	B	2	47	1.4817	1	3	1	0	1	1.3303	26	0	85.7
33	B	2	48	1.3382	2	2	2	1	1	1.4568	26	0	85.7
33	B	2	49	1.5461	1	2	1	0	1	1.4684	26	0	85.7
33	B	2	50	1.4763	1	1	2	0	1	1.7646	26	0	85.7
33	B	2	51	1.2605	1	1	1	1	1	1.5395	26	0	85.7
33	B	2	52	1.2659	2	1	2	0	1	1.1575	26	0	85.7
33	B	2	53	1.4967	2	4	1	0	1	1.5609	26	0	85.7
33	B	2	54	1.5511	1	2	2	0	1	1.7919	26	0	85.7
33	B	2	55	1.5453	2	3	1	0	1	2.6206	26	0	85.7
33	B	2	56	1.2853	2	4	2	1	1	1.0476	26	0	85.7
33	B	2	57	1.3121	1	1	1	0	1	1.1269	26	0	85.7
33	B	2	58	1.3655	1	4	2	1	1	1.1317	26	0	85.7
33	B	2	59	1.2888	2	4	1	1	1	1.7581	26	0	85.7
33	B	2	60	1.4519	1	2	2	1	1	1.5038	26	0	85.7
33	B	2	61	1.4745	2	4	1	1	1	1.0404	26	0	85.7
33	B	2	62	1.4744	2	4	2	1	1	0.7984	26	0	85.7
33	B	2	63	1.5717	1	2	1	0	1	1.0062	26	0	85.7
33	B	2	64	1.4053	1	3	2	0	1	0.9062	26	0	85.7
33	B	2	65	1.522	1	4	1	1	1	0.8906	26	0	85.7
33	B	2	66	1.3471	2	1	2	0	1	1.005	26	0	85.7
33	B	2	67	1.4371	1	4	1	0	1	0.7712	26	0	85.7
33	B	2	68	1.4499	1	2	2	0	1	1.1292	26	0	85.7
33	B	2	69	1.2143	1	1	1	1	1	1.0886	26	0	85.7
33	B	2	70	1.3256	2	3	2	0	1	0.7891	26	0	85.7
33	B	2	71	1.5431	1	2	1	1	1	0.9744	26	0	85.7
33	B	2	72	1.3233	1	4	2	0	1	1.2642	26	0	85.7
33	B	2	73	1.5969	2	1	1	0	1	1.1047	26	0	85.7
33	B	2	74	1.2749	1	3	2	1	1	1.0965	26	0	85.7
33	B	2	75	1.484	1	1	1	0	1	1.0505	26	0	85.7
33	B	2	76	1.5433	2	1	2	1	1	1.0656	26	0	85.7
33	B	2	77	1.5466	1	4	1	0	1	2.0464	26	0	85.7
33	B	2	78	1.5076	2	3	2	0	1	0.9991	26	0	85.7
33	B	2	79	1.4062	2	2	1	1	1	1.1491	26	0	85.7
33	B	2	80	1.3458	1	1	2	0	1	1.7953	26	0	85.7
33	B	2	81	1.2351	2	3	1	1	1	0.9364	26	0	85.7
33	B	2	82	1.2876	2	3	2	1	1	1.06	26	0	85.7
33	B	2	83	1.3992	1	3	1	1	1	2.0819	26	0	85.7
33	B	2	84	1.3156	2	2	2	0	1	1.3624	26	0	85.7
33	B	2	85	1.5415	2	4	1	0	1	1.0473	26	0	85.7
33	B	2	86	1.414	1	1	2	1	1	2.3168	26	0	85.7
33	B	2	87	1.4414	1	3	1	0	1	0.9701	26	0	85.7
33	B	2	88	1.4307	1	3	2	1	1	0.975	26	0	85.7
33	B	2	89	1.2214	2	1	1	0	1	1.1964	26	0	85.7
33	B	2	90	1.5441	2	4	2	0	1	0.8678	26	0	85.7
33	B	2	91	1.2269	1	2	1	1	1	1.3305	26	0	85.7
33	B	2	92	1.5437	1	2	2	1	1	1.7236	26	0	85.7
33	B	2	93	1.4821	2	3	1	0	1	0.8725	26	0	85.7
33	B	2	94	1.463	1	4	2	0	1	1.6394	26	0	85.7
33	B	2	95	1.4398	1	3	1	1	1	0.7897	26	0	85.7
33	B	2	96	1.2199	2	1	2	1	1	1.7814	26	0	85.7
33	B	2	97	1.2918	2	3	1	1	1	1.0119	26	0	85.7
33	B	2	98	1.2537	1	3	2	0	1	1.0022	26	0	85.7
33	B	2	99	1.4858	2	1	1	1	1	1.4122	26	0	85.7
33	B	2	100	1.4729	2	2	2	1	1	2.1769	26	0	85.7
33	B	2	101	1.3358	1	4	1	1	1	0.8494	26	0	85.7
33	B	2	102	1.5696	2	4	2	0	1	0.7831	26	0	85.7
33	B	2	103	1.3516	2	1	1	1	1	0.8076	26	0	85.7
33	B	2	104	1.2949	1	1	2	1	1	1.4137	26	0	85.7
33	B	2	105	1.2492	2	2	1	0	1	1.1776	26	0	85.7
33	B	2	106	1.5472	2	3	2	1	1	1.2278	26	0	85.7
33	B	2	107	1.4992	2	2	1	0	1	0.9512	26	0	85.7
33	B	2	108	1.5512	1	2	2	0	1	1.037	26	0	85.7
33	B	2	109	1.4735	2	2	1	1	1	0.9621	26	0	85.7
33	B	2	110	1.2936	1	4	2	1	1	0.9082	26	0	85.7
33	B	2	111	1.2823	2	3	1	0	1	0.9256	26	0	85.7
33	B	2	112	1.3048	2	2	2	1	1	0.9423	26	0	85.7
33	B	2	113	1.2978	1	2	1	0	1	0.9832	26	0	85.7
33	B	2	114	1.3704	1	1	2	0	1	0.9901	26	0	85.7
33	B	2	115	1.4345	1	1	1	1	1	0.9057	26	0	85.7
33	B	2	116	1.5285	2	1	2	0	1	1.3062	26	0	85.7
33	B	2	117	1.3753	2	4	1	0	1	1.1125	26	0	85.7
33	B	2	118	1.3337	2	2	2	0	1	3.0835	26	0	85.7
33	B	2	119	1.5096	1	3	1	0	1	1.434	26	0	85.7
33	B	2	120	1.4469	2	4	2	1	1	0.9932	26	0	85.7
33	B	2	121	1.2332	1	1	1	0	1	0.882	26	0	85.7
33	B	2	122	1.2791	1	4	2	1	1	0.8816	26	0	85.7
33	B	2	123	1.5466	2	4	1	1	1	0.8726	26	0	85.7
33	B	2	124	1.4832	1	2	2	1	1	1.6711	26	0	85.7
33	B	2	125	1.3761	2	4	1	1	1	0.8103	26	0	85.7
33	B	2	126	1.3305	2	4	2	1	1	0.8697	26	0	85.7
33	B	2	127	1.5761	1	2	1	0	1	0.8217	26	0	85.7
33	B	2	128	1.4632	1	3	2	0	1	0.6604	26	0	85.7
33	B	2	129	1.2211	1	4	1	1	1	0.7773	26	0	85.7
33	B	2	130	1.3874	2	1	2	0	1	1.8711	26	0	85.7
33	B	2	131	1.5846	1	4	1	0	1	1.1147	26	0	85.7
33	B	2	132	1.2632	1	2	2	0	1	0.9362	26	0	85.7
33	B	2	133	1.5486	1	1	1	1	1	1.056	26	0	85.7
33	B	2	134	1.3661	2	3	2	0	1	0.7714	26	0	85.7
33	B	2	135	1.4548	1	2	1	1	1	0.9497	26	0	85.7
33	B	2	136	1.4248	1	4	2	0	1	0.8726	26	0	85.7
33	B	2	137	1.2905	2	1	1	0	1	1.0757	26	0	85.7
33	B	2	138	1.4799	1	3	2	1	1	1.3295	26	0	85.7
33	B	2	139	1.4098	1	1	1	0	1	0.7756	26	0	85.7
33	B	2	140	1.4062	2	1	2	1	1	0.9354	26	0	85.7
33	B	2	141	1.5767	1	4	1	0	1	1.2934	26	0	85.7
33	B	2	142	1.2638	1	3	2	0	1	0.8852	26	0	85.7
33	B	2	143	1.5478	2	2	1	1	1	1.2883	26	0	85.7
33	B	2	144	1.5565	1	1	2	0	1	0.801	26	0	85.7
33	B	2	145	1.3439	2	3	1	1	1	1.4208	26	0	85.7
33	B	2	146	1.4239	2	3	2	1	1	0.8919	26	0	85.7
33	B	2	147	1.5334	1	3	1	1	1	0.9269	26	0	85.7
33	B	2	148	1.2065	2	2	2	0	1	1.1149	26	0	85.7
33	B	2	149	1.2478	2	4	1	0	1	2.1467	26	0	85.7
33	B	2	150	1.5901	1	1	2	1	1	1.2961	26	0	85.7
33	B	2	151	1.3876	1	3	1	0	1	1.8248	26	0	85.7
33	B	2	152	1.2984	1	3	2	1	1	1.3144	26	0	85.7
33	B	2	153	1.5756	2	1	1	0	1	1.0964	26	0	85.7
33	B	2	154	1.2885	2	4	2	0	1	1.3873	26	0	85.7
33	B	2	155	1.3584	1	2	1	1	1	1.6971	26	0	85.7
33	B	2	156	1.3746	1	2	2	1	1	1.1054	26	0	85.7
33	B	2	157	1.3909	2	3	1	0	1	1.6856	26	0	85.7
33	B	2	158	1.343	1	4	2	0	1	1.0348	26	0	85.7
33	B	2	159	1.2954	1	3	1	1	1	1.1572	26	0	85.7
33	B	2	160	1.4917	2	1	2	1	1	1.3534	26	0	85.7
33	C	3	1	1.2472	3	3	1	1	1	0.9869	26	0	85.7
33	C	3	2	1.5274	3	3	2	0	1	0.8061	26	0	85.7
33	C	3	3	1.2504	3	1	1	1	1	1.0416	26	0	85.7
33	C	3	4	1.4241	3	2	2	1	1	1.1054	26	0	85.7
33	C	3	5	1.3056	3	4	1	1	1	0.8667	26	0	85.7
33	C	3	6	1.2234	3	4	2	0	1	1.0064	26	0	85.7
33	C	3	7	1.5226	3	1	1	1	1	0.9429	26	0	85.7
33	C	3	8	1.3536	3	1	2	1	1	0.7715	26	0	85.7
33	C	3	9	1.2379	3	2	1	0	1	0.8563	26	0	85.7
33	C	3	10	1.3228	3	3	2	1	1	1.0196	26	0	85.7
33	C	3	11	1.2567	3	2	1	0	1	0.8072	26	0	85.7
33	C	3	12	1.3871	3	2	2	0	1	0.8686	26	0	85.7
33	C	3	13	1.2672	3	2	1	1	1	0.809	26	0	85.7
33	C	3	14	1.566	3	4	2	1	1	0.902	26	0	85.7
33	C	3	15	1.2326	3	3	1	0	1	1.1722	26	0	85.7
33	C	3	16	1.4548	3	2	2	1	1	0.8485	26	0	85.7
33	C	3	17	1.4318	3	2	1	0	1	0.7826	26	0	85.7
33	C	3	18	1.2896	3	1	2	0	1	1.2473	26	0	85.7
33	C	3	19	1.5846	3	1	1	1	1	2.151	26	0	85.7
33	C	3	20	1.3787	3	1	2	0	1	0.821	26	0	85.7
33	C	3	21	1.5717	3	4	1	0	1	1.3236	26	0	85.7
33	C	3	22	1.596	3	2	2	0	1	0.6747	26	0	85.7
33	C	3	23	1.3372	3	3	1	0	1	0.8957	26	0	85.7
33	C	3	24	1.4948	3	4	2	1	1	0.7159	26	0	85.7
33	C	3	25	1.2713	3	1	1	0	1	1.1642	26	0	85.7
33	C	3	26	1.5624	3	4	2	1	1	1.8081	26	0	85.7
33	C	3	27	1.5341	3	4	1	1	1	0.9179	26	0	85.7
33	C	3	28	1.5883	3	2	2	1	1	0.9086	26	0	85.7
33	C	3	29	1.2321	3	4	1	1	1	2.6044	26	0	85.7
33	C	3	30	1.2899	3	4	2	1	1	1.3094	26	0	85.7
33	C	3	31	1.2492	3	2	1	0	1	0.8926	26	0	85.7
33	C	3	32	1.2703	3	3	2	0	1	1.1589	26	0	85.7
33	C	3	33	1.2223	3	4	1	1	1	0.97	26	0	85.7
33	C	3	34	1.3623	3	1	2	0	1	0.9188	26	0	85.7
33	C	3	35	1.2263	3	4	1	0	1	0.8303	26	0	85.7
33	C	3	36	1.3201	3	2	2	0	1	0.898	26	0	85.7
33	C	3	37	1.2106	3	1	1	1	1	0.9773	26	0	85.7
33	C	3	38	1.5543	3	3	2	0	1	0.8384	26	0	85.7
33	C	3	39	1.4659	3	2	1	1	1	1.1444	26	0	85.7
33	C	3	40	1.2808	3	4	2	0	1	3.4605	26	0	85.7
33	C	3	41	1.3353	3	1	1	0	1	1.5974	26	0	85.7
33	C	3	42	1.3934	3	3	2	1	1	0.8611	26	0	85.7
33	C	3	43	1.4726	3	1	1	0	1	1.2767	26	0	85.7
33	C	3	44	1.4966	3	1	2	1	1	1.3746	26	0	85.7
33	C	3	45	1.2799	3	4	1	0	1	1.1553	26	0	85.7
33	C	3	46	1.2655	3	3	2	0	1	1.1581	26	0	85.7
33	C	3	47	1.25	3	2	1	1	1	0.7772	26	0	85.7
33	C	3	48	1.263	3	1	2	0	1	0.973	26	0	85.7
33	C	3	49	1.5493	3	3	1	1	1	0.7791	26	0	85.7
33	C	3	50	1.4555	3	3	2	1	1	0.9057	26	0	85.7
33	C	3	51	1.449	3	3	1	1	1	0.7678	26	0	85.7
33	C	3	52	1.3751	3	2	2	0	1	0.8475	26	0	85.7
33	C	3	53	1.4542	3	4	1	0	1	1.0301	26	0	85.7
33	C	3	54	1.2816	3	1	2	1	1	1.0039	26	0	85.7
33	C	3	55	1.3022	3	3	1	0	1	1.3875	26	0	85.7
33	C	3	56	1.4511	3	3	2	1	1	1.0443	26	0	85.7
33	C	3	57	1.5452	3	1	1	0	1	1.2073	26	0	85.7
33	C	3	58	1.3813	3	4	2	0	1	0.7201	26	0	85.7
33	C	3	59	1.3967	3	2	1	1	1	0.8149	26	0	85.7
33	C	3	60	1.3791	3	2	2	1	1	1.012	26	0	85.7
33	C	3	61	1.53	3	3	1	0	1	1.3789	26	0	85.7
33	C	3	62	1.412	3	4	2	0	1	1.1386	26	0	85.7
33	C	3	63	1.4878	3	3	1	1	1	1.0216	26	0	85.7
33	C	3	64	1.4072	3	1	2	1	1	1.2173	26	0	85.7
33	C	3	65	1.4051	3	3	1	1	1	1.1821	26	0	85.7
33	C	3	66	1.2196	3	3	2	0	1	0.9023	26	0	85.7
33	C	3	67	1.5589	3	1	1	1	1	0.8178	26	0	85.7
33	C	3	68	1.2812	3	2	2	1	1	1.4304	26	0	85.7
33	C	3	69	1.5412	3	4	1	1	1	1.2491	26	0	85.7
33	C	3	70	1.4524	3	4	2	0	1	1.2763	26	0	85.7
33	C	3	71	1.4441	3	1	1	1	1	1.3135	26	0	85.7
33	C	3	72	1.51	3	1	2	1	1	1.8203	26	0	85.7
33	C	3	73	1.5459	3	2	1	0	1	1.0365	26	0	85.7
33	C	3	74	1.3327	3	3	2	1	1	0.8649	26	0	85.7
33	C	3	75	1.5869	3	2	1	0	1	0.9772	26	0	85.7
33	C	3	76	1.5151	3	2	2	0	1	1.1248	26	0	85.7
33	C	3	77	1.5263	3	2	1	1	1	0.8347	26	0	85.7
33	C	3	78	1.2102	3	4	2	1	1	0.8163	26	0	85.7
33	C	3	79	1.5911	3	3	1	0	1	1.0279	26	0	85.7
33	C	3	80	1.5439	3	2	2	1	1	0.9772	26	0	85.7
33	C	3	81	1.5674	3	2	1	0	1	1.0291	26	0	85.7
33	C	3	82	1.5217	3	1	2	0	1	0.9325	26	0	85.7
33	C	3	83	1.4756	3	1	1	1	1	1.1678	26	0	85.7
33	C	3	84	1.3133	3	1	2	0	1	0.9016	26	0	85.7
33	C	3	85	1.4658	3	4	1	0	1	0.9681	26	0	85.7
33	C	3	86	1.5253	3	2	2	0	1	0.9238	26	0	85.7
33	C	3	87	1.3293	3	3	1	0	1	1.0416	26	0	85.7
33	C	3	88	1.2389	3	4	2	1	1	0.9212	26	0	85.7
33	C	3	89	1.3446	3	1	1	0	1	0.7726	26	0	85.7
33	C	3	90	1.5094	3	4	2	1	1	1.0312	26	0	85.7
33	C	3	91	1.2459	3	4	1	1	1	1.1449	26	0	85.7
33	C	3	92	1.257	3	2	2	1	1	1.9962	26	0	85.7
33	C	3	93	1.3728	3	4	1	1	1	0.8498	26	0	85.7
33	C	3	94	1.3277	3	4	2	1	1	0.8683	26	0	85.7
33	C	3	95	1.3454	3	2	1	0	1	0.9079	26	0	85.7
33	C	3	96	1.5127	3	3	2	0	1	0.9321	26	0	85.7
33	C	3	97	1.2399	3	4	1	1	1	0.8281	26	0	85.7
33	C	3	98	1.3414	3	1	2	0	1	0.8233	26	0	85.7
33	C	3	99	1.5446	3	4	1	0	1	0.8674	26	0	85.7
33	C	3	100	1.3374	3	2	2	0	1	1.1028	26	0	85.7
33	C	3	101	1.5833	3	1	1	1	1	0.8833	26	0	85.7
33	C	3	102	1.5976	3	3	2	0	1	0.9287	26	0	85.7
33	C	3	103	1.5175	3	2	1	1	1	1.1053	26	0	85.7
33	C	3	104	1.4814	3	4	2	0	1	0.9313	26	0	85.7
33	C	3	105	1.3005	3	1	1	0	1	1.2763	26	0	85.7
33	C	3	106	1.4832	3	3	2	1	1	1.0564	26	0	85.7
33	C	3	107	1.3224	3	1	1	0	1	1.2757	26	0	85.7
33	C	3	108	1.5674	3	1	2	1	1	0.9148	26	0	85.7
33	C	3	109	1.4393	3	4	1	0	1	1.1537	26	0	85.7
33	C	3	110	1.4169	3	3	2	0	1	1.5235	26	0	85.7
33	C	3	111	1.2579	3	2	1	1	1	0.9836	26	0	85.7
33	C	3	112	1.3096	3	1	2	0	1	0.9585	26	0	85.7
33	C	3	113	1.5695	3	3	1	1	1	0.9197	26	0	85.7
33	C	3	114	1.4264	3	3	2	1	1	1.1632	26	0	85.7
33	C	3	115	1.4605	3	3	1	1	1	1.1982	26	0	85.7
33	C	3	116	1.4959	3	2	2	0	1	1.0117	26	0	85.7
33	C	3	117	1.5347	3	4	1	0	1	0.9347	26	0	85.7
33	C	3	118	1.3698	3	1	2	1	1	2.108	26	0	85.7
33	C	3	119	1.5946	3	3	1	0	1	1.4643	26	0	85.7
33	C	3	120	1.4964	3	3	2	1	1	1.0116	26	0	85.7
33	C	3	121	1.5669	3	1	1	0	1	1.1689	26	0	85.7
33	C	3	122	1.2207	3	4	2	0	1	0.9169	26	0	85.7
33	C	3	123	1.2144	3	2	1	1	1	1.0098	26	0	85.7
33	C	3	124	1.2756	3	2	2	1	1	1.2764	26	0	85.7
33	C	3	125	1.2424	3	3	1	0	1	0.9456	26	0	85.7
33	C	3	126	1.4107	3	4	2	0	1	0.9318	26	0	85.7
33	C	3	127	1.4733	3	3	1	1	1	1.0144	26	0	85.7
33	C	3	128	1.4478	3	1	2	1	1	1.033	26	0	85.7
33	C	3	129	1.3128	3	3	1	1	1	0.8728	26	0	85.7
33	C	3	130	1.468	3	3	2	0	1	0.8591	26	0	85.7
33	C	3	131	1.5339	3	1	1	1	1	0.9444	26	0	85.7
33	C	3	132	1.5215	3	2	2	1	1	1.3478	26	0	85.7
33	C	3	133	1.3647	3	4	1	1	1	2.7121	26	0	85.7
33	C	3	134	1.5772	3	4	2	0	1	0.9767	26	0	85.7
33	C	3	135	1.5142	3	1	1	1	1	1.0099	26	0	85.7
33	C	3	136	1.5262	3	1	2	1	1	1.0932	26	0	85.7
33	C	3	137	1.3251	3	2	1	0	1	1.2209	26	0	85.7
33	C	3	138	1.327	3	3	2	1	1	1.3191	26	0	85.7
33	C	3	139	1.5755	3	2	1	0	1	1.0444	26	0	85.7
33	C	3	140	1.5301	3	2	2	0	1	0.8309	26	0	85.7
33	C	3	141	1.4729	3	2	1	1	1	0.8006	26	0	85.7
33	C	3	142	1.2412	3	4	2	1	1	0.8888	26	0	85.7
33	C	3	143	1.3273	3	3	1	0	1	0.5998	26	0	85.7
33	C	3	144	1.4555	3	2	2	1	1	0.8411	26	0	85.7
33	C	3	145	1.4762	3	2	1	0	1	0.8203	26	0	85.7
33	C	3	146	1.4357	3	1	2	0	1	0.8974	26	0	85.7
33	C	3	147	1.4914	3	1	1	1	1	0.9653	26	0	85.7
33	C	3	148	1.2378	3	1	2	0	1	1.0233	26	0	85.7
33	C	3	149	1.2523	3	4	1	0	1	3.1153	26	0	85.7
33	C	3	150	1.4293	3	2	2	0	1	1.553	26	0	85.7
33	C	3	151	1.5232	3	3	1	0	1	3.0665	26	0	85.7
33	C	3	152	1.3225	3	4	2	1	1	1.4084	26	0	85.7
33	C	3	153	1.2905	3	1	1	0	0	3.5564	26	0	85.7
33	C	3	154	1.5255	3	4	2	1	1	3.1184	26	0	85.7
33	C	3	155	1.572	3	4	1	1	1	1.4365	26	0	85.7
33	C	3	156	1.5873	3	2	2	1	1	1.9034	26	0	85.7
33	C	3	157	1.5606	3	4	1	1	1	1.0109	26	0	85.7
33	C	3	158	1.3116	3	4	2	1	1	3.6512	26	0	85.7
33	C	3	159	1.3756	3	2	1	0	1	1.2893	26	0	85.7
33	C	3	160	1.3144	3	3	2	0	1	0.8967	26	0	85.7
34	B	1	1	1.3811	1	4	1	1	1	1.3106	23	1	100
34	B	2	1	1.2453	1	4	1	1	1	0.9457	23	1	100
34	B	1	2	1.5728	2	1	2	0	1	1.9069	23	1	100
34	B	2	2	1.5098	2	1	2	0	1	0.915	23	1	100
34	B	1	3	1.365	1	4	1	0	1	1.4588	23	1	100
34	B	2	3	1.336	1	4	1	0	1	0.8276	23	1	100
34	B	1	4	1.2848	2	2	2	0	1	2.0324	23	1	100
34	B	2	4	1.2949	2	2	2	0	1	1.2526	23	1	100
34	B	1	5	1.3166	2	1	1	1	1	2.4547	23	1	100
34	B	2	5	1.3253	2	1	1	1	1	1.4222	23	1	100
34	B	1	6	1.407	2	3	2	0	1	1.6344	23	1	100
34	B	2	6	1.2691	2	3	2	0	1	1.138	23	1	100
34	B	1	7	1.4105	1	2	1	1	1	1.3699	23	1	100
34	B	2	7	1.4341	1	2	1	1	1	1.094	23	1	100
34	B	1	8	1.4135	1	4	2	0	1	1.755	23	1	100
34	B	2	8	1.3433	1	4	2	0	1	0.8619	23	1	100
34	B	1	9	1.3205	2	1	1	0	0	2.603	23	1	100
34	B	2	9	1.3206	2	1	1	0	1	1.7814	23	1	100
34	B	1	10	1.2143	1	3	2	1	1	1.4937	23	1	100
34	B	2	10	1.2282	1	3	2	1	1	1.7942	23	1	100
34	B	1	11	1.2808	1	1	1	0	1	1.8742	23	1	100
34	B	2	11	1.4109	1	1	1	0	1	1.7413	23	1	100
34	B	1	12	1.3829	2	1	2	1	1	1.1556	23	1	100
34	B	2	12	1.5626	2	1	2	1	1	1.1724	23	1	100
34	B	1	13	1.424	1	4	1	0	1	1.692	23	1	100
34	B	2	13	1.2743	1	4	1	0	1	1.2648	23	1	100
34	B	1	14	1.2668	1	3	2	0	1	2.4542	23	1	100
34	B	2	14	1.3245	1	3	2	0	1	1.197	23	1	100
34	B	1	15	1.3888	2	2	1	1	1	1.4785	23	1	100
34	B	2	15	1.381	2	2	1	1	1	1.0559	23	1	100
34	B	1	16	1.5127	1	1	2	0	1	1.0497	23	1	100
34	B	2	16	1.3144	1	1	2	0	1	0.9033	23	1	100
34	B	1	17	1.5856	2	3	1	1	1	1.3943	23	1	100
34	B	2	17	1.2636	2	3	1	1	1	0.9883	23	1	100
34	B	1	18	1.5288	2	3	2	1	1	1.5642	23	1	100
34	B	2	18	1.4693	2	3	2	1	1	0.9208	23	1	100
34	B	1	19	1.4253	1	3	1	1	1	2.3131	23	1	100
34	B	2	19	1.2429	1	3	1	1	1	1.3002	23	1	100
34	B	1	20	1.2705	2	2	2	0	1	1.1166	23	1	100
34	B	2	20	1.3553	2	2	2	0	1	1.335	23	1	100
34	B	1	21	1.3845	2	4	1	0	1	2.1007	23	1	100
34	B	2	21	1.2852	2	4	1	0	1	1.1422	23	1	100
34	B	1	22	1.2151	1	1	2	1	1	2.2712	23	1	100
34	B	2	22	1.2971	1	1	2	1	1	1.2694	23	1	100
34	B	1	23	1.2041	1	3	1	0	1	1.0873	23	1	100
34	B	2	23	1.2023	1	3	1	0	0	1.3213	23	1	100
34	B	1	24	1.3934	1	3	2	1	1	1.0421	23	1	100
34	B	2	24	1.2486	1	3	2	1	1	0.9344	23	1	100
34	B	1	25	1.2227	2	1	1	0	1	1.5033	23	1	100
34	B	2	25	1.2346	2	1	1	0	1	1.4599	23	1	100
34	B	1	26	1.5177	2	4	2	0	1	1.7674	23	1	100
34	B	2	26	1.303	2	4	2	0	1	1.2172	23	1	100
34	B	1	27	1.205	1	2	1	1	1	1.6155	23	1	100
34	B	2	27	1.5891	1	2	1	1	1	2.4273	23	1	100
34	B	1	28	1.2359	1	2	2	1	1	1.7723	23	1	100
34	B	2	28	1.2941	1	2	2	1	1	0.899	23	1	100
34	B	1	29	1.4191	2	3	1	0	1	1.0774	23	1	100
34	B	2	29	1.352	2	3	1	0	1	0.9329	23	1	100
34	B	1	30	1.2306	1	4	2	0	1	1.4395	23	1	100
34	B	2	30	1.5826	1	4	2	0	1	0.9565	23	1	100
34	B	1	31	1.5641	1	3	1	1	1	1.2458	23	1	100
34	B	2	31	1.3995	1	3	1	1	1	0.9971	23	1	100
34	B	1	32	1.4892	2	1	2	1	1	1.2751	23	1	100
34	B	2	32	1.3371	2	1	2	1	1	1.0432	23	1	100
34	B	1	33	1.565	2	3	1	1	1	1.6695	23	1	100
34	B	2	33	1.5985	2	3	1	1	1	1.1469	23	1	100
34	B	1	34	1.4988	2	3	2	0	1	1.0117	23	1	100
34	B	2	34	1.4241	2	3	2	0	1	1.1077	23	1	100
34	B	1	35	1.4488	1	1	1	1	1	3.1915	23	1	100
34	B	2	35	1.5629	1	1	1	1	1	0.8932	23	1	100
34	B	1	36	1.2274	2	2	2	1	1	1.5743	23	1	100
34	B	2	36	1.5816	2	2	2	1	1	1.6979	23	1	100
34	B	1	37	1.5419	1	4	1	1	1	1.8457	23	1	100
34	B	2	37	1.2996	1	4	1	1	1	1.0343	23	1	100
34	B	1	38	1.326	2	4	2	0	1	1.0741	23	1	100
34	B	2	38	1.2972	2	4	2	0	1	1.0375	23	1	100
34	B	1	39	1.593	2	1	1	1	1	1.4083	23	1	100
34	B	2	39	1.5729	2	1	1	1	1	1.4696	23	1	100
34	B	1	40	1.5006	1	1	2	1	1	1.3437	23	1	100
34	B	2	40	1.2521	1	1	2	1	1	2.4961	23	1	100
34	B	1	41	1.498	2	2	1	0	1	1.4837	23	1	100
34	B	2	41	1.3305	2	2	1	0	1	1.4178	23	1	100
34	B	1	42	1.5147	2	3	2	1	1	1.0415	23	1	100
34	B	2	42	1.5363	2	3	2	1	1	1.0778	23	1	100
34	B	1	43	1.3929	2	2	1	0	1	1.2281	23	1	100
34	B	2	43	1.2005	2	2	1	0	1	0.969	23	1	100
34	B	1	44	1.584	1	2	2	0	1	1.3587	23	1	100
34	B	2	44	1.4152	1	2	2	0	1	0.9935	23	1	100
34	B	1	45	1.4625	2	2	1	1	1	2.077	23	1	100
34	B	2	45	1.5008	2	2	1	1	1	1.1896	23	1	100
34	B	1	46	1.3612	1	4	2	1	1	1.79	23	1	100
34	B	2	46	1.5532	1	4	2	1	1	0.8767	23	1	100
34	B	1	47	1.2925	1	3	1	0	1	1.2999	23	1	100
34	B	2	47	1.3914	1	3	1	0	1	3.0977	23	1	100
34	B	1	48	1.268	2	2	2	1	1	2.4295	23	1	100
34	B	2	48	1.2595	2	2	2	1	1	1.164	23	1	100
34	B	1	49	1.4158	1	2	1	0	1	1.2267	23	1	100
34	B	2	49	1.4466	1	2	1	0	1	0.8869	23	1	100
34	B	1	50	1.4808	1	1	2	0	1	1.1427	23	1	100
34	B	2	50	1.379	1	1	2	0	1	1.4681	23	1	100
34	B	1	51	1.2927	1	1	1	1	1	2.5869	23	1	100
34	B	2	51	1.5529	1	1	1	1	1	2.5165	23	1	100
34	B	1	52	1.2557	2	1	2	0	1	1.5753	23	1	100
34	B	2	52	1.299	2	1	2	0	1	1.5448	23	1	100
34	B	1	53	1.595	2	4	1	0	1	1.8358	23	1	100
34	B	2	53	1.2021	2	4	1	0	1	0.8912	23	1	100
34	B	1	54	1.3876	1	2	2	0	1	1.1436	23	1	100
34	B	2	54	1.4304	1	2	2	0	1	1.0857	23	1	100
34	B	1	55	1.4153	2	3	1	0	1	2.2733	23	1	100
34	B	2	55	1.4849	2	3	1	0	1	2.2947	23	1	100
34	B	1	56	1.4014	2	4	2	1	1	2.1343	23	1	100
34	B	2	56	1.4599	2	4	2	1	1	0.7412	23	1	100
34	B	1	57	1.4192	1	1	1	0	1	1.9048	23	1	100
34	B	2	57	1.3135	1	1	1	0	1	1.856	23	1	100
34	B	1	58	1.4147	1	4	2	1	1	1.0391	23	1	100
34	B	2	58	1.5009	1	4	2	1	1	0.862	23	1	100
34	B	1	59	1.5152	2	4	1	1	1	1.1443	23	1	100
34	B	2	59	1.3973	2	4	1	1	1	0.8948	23	1	100
34	B	1	60	1.4533	1	2	2	1	1	1.9803	23	1	100
34	B	2	60	1.3497	1	2	2	1	1	1.4372	23	1	100
34	B	1	61	1.4838	2	4	1	1	1	1.2026	23	1	100
34	B	2	61	1.2747	2	4	1	1	1	0.9343	23	1	100
34	B	1	62	1.3332	2	4	2	1	1	1.5352	23	1	100
34	B	2	62	1.4736	2	4	2	1	1	1.2935	23	1	100
34	B	1	63	1.2832	1	2	1	0	1	1.1484	23	1	100
34	B	2	63	1.5705	1	2	1	0	1	0.9065	23	1	100
34	B	1	64	1.5514	1	3	2	0	1	1.0869	23	1	100
34	B	2	64	1.4151	1	3	2	0	1	0.8456	23	1	100
34	B	1	65	1.5754	1	4	1	1	1	1.0647	23	1	100
34	B	2	65	1.4176	1	4	1	1	1	0.8226	23	1	100
34	B	1	66	1.218	2	1	2	0	1	1.2442	23	1	100
34	B	2	66	1.4687	2	1	2	0	1	1.0545	23	1	100
34	B	1	67	1.5939	1	4	1	0	1	2.0198	23	1	100
34	B	2	67	1.2169	1	4	1	0	1	0.8022	23	1	100
34	B	1	68	1.2023	1	2	2	0	1	1.7544	23	1	100
34	B	2	68	1.3754	1	2	2	0	1	1.4945	23	1	100
34	B	1	69	1.5794	1	1	1	1	1	2.2161	23	1	100
34	B	2	69	1.3515	1	1	1	1	1	1.4852	23	1	100
34	B	1	70	1.4167	2	3	2	0	1	1.2602	23	1	100
34	B	2	70	1.4736	2	3	2	0	1	1.4278	23	1	100
34	B	1	71	1.2541	1	2	1	1	1	1.1659	23	1	100
34	B	2	71	1.3637	1	2	1	1	1	0.9514	23	1	100
34	B	1	72	1.3547	1	4	2	0	1	1.3484	23	1	100
34	B	2	72	1.5168	1	4	2	0	1	0.9425	23	1	100
34	B	1	73	1.3995	2	1	1	0	1	1.491	23	1	100
34	B	2	73	1.2697	2	1	1	0	1	1.5961	23	1	100
34	B	1	74	1.5562	1	3	2	1	1	1.0547	23	1	100
34	B	2	74	1.4831	1	3	2	1	1	1.5678	23	1	100
34	B	1	75	1.3346	1	1	1	0	1	1.446	23	1	100
34	B	2	75	1.4882	1	1	1	0	1	1.4241	23	1	100
34	B	1	76	1.2677	2	1	2	1	1	2.38	23	1	100
34	B	2	76	1.2547	2	1	2	1	1	1.2617	23	1	100
34	B	1	77	1.3637	1	4	1	0	1	1.1941	23	1	100
34	B	2	77	1.5248	1	4	1	0	1	1.0223	23	1	100
34	B	1	78	1.4951	2	3	2	0	1	1.3201	23	1	100
34	B	2	78	1.5348	2	3	2	0	1	1.1212	23	1	100
34	B	1	79	1.2466	2	2	1	1	1	1.1824	23	1	100
34	B	2	79	1.2803	2	2	1	1	1	0.8217	23	1	100
34	B	1	80	1.2508	1	1	2	0	1	1.1977	23	1	100
34	B	2	80	1.3608	1	1	2	0	1	1.8429	23	1	100
34	B	1	81	1.2214	2	3	1	1	1	1.1532	23	1	100
34	B	2	81	1.4859	2	3	1	1	1	1.9764	23	1	100
34	B	1	82	1.4514	2	3	2	1	1	1.0171	23	1	100
34	B	2	82	1.4123	2	3	2	1	1	1.3374	23	1	100
34	B	1	83	1.5386	1	3	1	1	1	1.7584	23	1	100
34	B	2	83	1.5759	1	3	1	1	1	1.1277	23	1	100
34	B	1	84	1.5864	2	2	2	0	1	1.8605	23	1	100
34	B	2	84	1.4107	2	2	2	0	1	1.7749	23	1	100
34	B	1	85	1.317	2	4	1	0	1	0.8854	23	1	100
34	B	2	85	1.3521	2	4	1	0	1	2.1405	23	1	100
34	B	1	86	1.4486	1	1	2	1	1	1.6549	23	1	100
34	B	2	86	1.2467	1	1	2	1	1	1.1426	23	1	100
34	B	1	87	1.5474	1	3	1	0	1	1.5495	23	1	100
34	B	2	87	1.3412	1	3	1	0	1	1.0256	23	1	100
34	B	1	88	1.4993	1	3	2	1	1	1.6793	23	1	100
34	B	2	88	1.3084	1	3	2	1	1	0.9759	23	1	100
34	B	1	89	1.4153	2	1	1	0	1	2.7014	23	1	100
34	B	2	89	1.3406	2	1	1	0	1	1.6798	23	1	100
34	B	1	90	1.2874	2	4	2	0	1	1.4697	23	1	100
34	B	2	90	1.4051	2	4	2	0	1	0.9048	23	1	100
34	B	1	91	1.5006	1	2	1	1	1	1.7138	23	1	100
34	B	2	91	1.4946	1	2	1	1	1	2.402	23	1	100
34	B	1	92	1.2524	1	2	2	1	1	1.3544	23	1	100
34	B	2	92	1.5119	1	2	2	1	1	1.1195	23	1	100
34	B	1	93	1.3464	2	3	1	0	1	1.3813	23	1	100
34	B	2	93	1.259	2	3	1	0	1	1.0575	23	1	100
34	B	1	94	1.2817	1	4	2	0	1	1.675	23	1	100
34	B	2	94	1.5981	1	4	2	0	1	1.0148	23	1	100
34	B	1	95	1.3814	1	3	1	1	1	1.2841	23	1	100
34	B	2	95	1.5818	1	3	1	1	1	1.2899	23	1	100
34	B	1	96	1.2703	2	1	2	1	1	2.0972	23	1	100
34	B	2	96	1.3638	2	1	2	1	1	1.381	23	1	100
34	B	1	97	1.4389	2	3	1	1	1	2.1987	23	1	100
34	B	2	97	1.4546	2	3	1	1	1	1.008	23	1	100
34	B	1	98	1.3408	1	3	2	0	1	1.4616	23	1	100
34	B	2	98	1.4353	1	3	2	0	1	1.4401	23	1	100
34	B	1	99	1.2232	2	1	1	1	1	2.5323	23	1	100
34	B	2	99	1.5631	2	1	1	1	1	2.4187	23	1	100
34	B	1	100	1.5619	2	2	2	1	1	1.7297	23	1	100
34	B	2	100	1.4429	2	2	2	1	1	1.3776	23	1	100
34	B	1	101	1.2651	1	4	1	1	1	1.5251	23	1	100
34	B	2	101	1.2834	1	4	1	1	1	1.0072	23	1	100
34	B	1	102	1.2099	2	4	2	0	1	2.8422	23	1	100
34	B	2	102	1.476	2	4	2	0	1	1.1258	23	1	100
34	B	1	103	1.3994	2	1	1	1	1	2.3158	23	1	100
34	B	2	103	1.5069	2	1	1	1	1	1.0894	23	1	100
34	B	1	104	1.2655	1	1	2	1	1	2.4623	23	1	100
34	B	2	104	1.5668	1	1	2	1	1	1.1463	23	1	100
34	B	1	105	1.2417	2	2	1	0	1	1.4979	23	1	100
34	B	2	105	1.3284	2	2	1	0	1	1.437	23	1	100
34	B	1	106	1.2933	2	3	2	1	1	1.0497	23	1	100
34	B	2	106	1.2556	2	3	2	1	1	1.8156	23	1	100
34	B	1	107	1.5821	2	2	1	0	1	1.1846	23	1	100
34	B	2	107	1.5019	2	2	1	0	1	1.6171	23	1	100
34	B	1	108	1.5438	1	2	2	0	1	1.2391	23	1	100
34	B	2	108	1.421	1	2	2	0	1	1.3801	23	1	100
34	B	1	109	1.3844	2	2	1	1	1	1.0726	23	1	100
34	B	2	109	1.5449	2	2	1	1	1	1.1832	23	1	100
34	B	1	110	1.3644	1	4	2	1	1	1.954	23	1	100
34	B	2	110	1.4514	1	4	2	1	1	1.2192	23	1	100
34	B	1	111	1.5929	2	3	1	0	1	1.3886	23	1	100
34	B	2	111	1.2608	2	3	1	0	1	0.9935	23	1	100
34	B	1	112	1.5863	2	2	2	1	1	1.3227	23	1	100
34	B	2	112	1.4821	2	2	2	1	1	1.014	23	1	100
34	B	1	113	1.3014	1	2	1	0	1	1.4883	23	1	100
34	B	2	113	1.5776	1	2	1	0	1	0.9387	23	1	100
34	B	1	114	1.5337	1	1	2	0	1	1.4791	23	1	100
34	B	2	114	1.4902	1	1	2	0	1	2.0821	23	1	100
34	B	1	115	1.3881	1	1	1	1	1	2.5605	23	1	100
34	B	2	115	1.3718	1	1	1	1	1	2.9316	23	1	100
34	B	1	116	1.4085	2	1	2	0	1	1.2247	23	1	100
34	B	2	116	1.4615	2	1	2	0	1	1.1056	23	1	100
34	B	1	117	1.3049	2	4	1	0	1	1.0648	23	1	100
34	B	2	117	1.5584	2	4	1	0	1	1.0824	23	1	100
34	B	1	118	1.5666	2	2	2	0	1	1.1829	23	1	100
34	B	2	118	1.5321	2	2	2	0	1	1.2581	23	1	100
34	B	1	119	1.4167	1	3	1	0	1	2.6043	23	1	100
34	B	2	119	1.3832	1	3	1	0	1	1.2312	23	1	100
34	B	1	120	1.4822	2	4	2	1	1	1.6045	23	1	100
34	B	2	120	1.2846	2	4	2	1	1	0.8865	23	1	100
34	B	1	121	1.3915	1	1	1	0	1	1.1505	23	1	100
34	B	2	121	1.4432	1	1	1	0	1	1.0518	23	1	100
34	B	1	122	1.4851	1	4	2	1	1	1.0034	23	1	100
34	B	2	122	1.4005	1	4	2	1	1	0.8972	23	1	100
34	B	1	123	1.5948	2	4	1	1	1	0.9979	23	1	100
34	B	2	123	1.3801	2	4	1	1	1	1.1591	23	1	100
34	B	1	124	1.4168	1	2	2	1	1	0.8386	23	1	100
34	B	2	124	1.3964	1	2	2	1	1	2.3375	23	1	100
34	B	1	125	1.4335	2	4	1	1	1	1.5307	23	1	100
34	B	2	125	1.2057	2	4	1	1	1	0.825	23	1	100
34	B	1	126	1.5869	2	4	2	1	1	1.7723	23	1	100
34	B	2	126	1.5934	2	4	2	1	1	0.7625	23	1	100
34	B	1	127	1.288	1	2	1	0	1	1.0034	23	1	100
34	B	2	127	1.3216	1	2	1	0	1	1.2587	23	1	100
34	B	1	128	1.54	1	3	2	0	1	1.1338	23	1	100
34	B	2	128	1.4177	1	3	2	0	1	1.0514	23	1	100
34	B	1	129	1.2673	1	4	1	1	1	0.9717	23	1	100
34	B	2	129	1.5203	1	4	1	1	1	1.0693	23	1	100
34	B	1	130	1.2516	2	1	2	0	1	1.7291	23	1	100
34	B	2	130	1.4711	2	1	2	0	1	0.9746	23	1	100
34	B	1	131	1.5577	1	4	1	0	1	0.9572	23	1	100
34	B	2	131	1.3444	1	4	1	0	1	0.9384	23	1	100
34	B	1	132	1.3728	1	2	2	0	1	0.8893	23	1	100
34	B	2	132	1.563	1	2	2	0	1	1.8809	23	1	100
34	B	1	133	1.439	1	1	1	1	1	2.0472	23	1	100
34	B	2	133	1.4351	1	1	1	1	1	2.1069	23	1	100
34	B	1	134	1.5336	2	3	2	0	1	0.954	23	1	100
34	B	2	134	1.2141	2	3	2	0	1	1.529	23	1	100
34	B	1	135	1.4943	1	2	1	1	1	1.2157	23	1	100
34	B	2	135	1.3253	1	2	1	1	1	1.0279	23	1	100
34	B	1	136	1.3926	1	4	2	0	1	2.1466	23	1	100
34	B	2	136	1.3629	1	4	2	0	1	0.9781	23	1	100
34	B	1	137	1.5883	2	1	1	0	1	1.0802	23	1	100
34	B	2	137	1.4392	2	1	1	0	1	2.4702	23	1	100
34	B	1	138	1.2169	1	3	2	1	1	1.0095	23	1	100
34	B	2	138	1.3614	1	3	2	1	1	1.3254	23	1	100
34	B	1	139	1.4236	1	1	1	0	1	1.0109	23	1	100
34	B	2	139	1.437	1	1	1	0	1	1.0739	23	1	100
34	B	1	140	1.4459	2	1	2	1	1	1.9863	23	1	100
34	B	2	140	1.5921	2	1	2	1	1	0.9446	23	1	100
34	B	1	141	1.5494	1	4	1	0	1	0.7386	23	1	100
34	B	2	141	1.4767	1	4	1	0	1	1.7641	23	1	100
34	B	1	142	1.2028	1	3	2	0	1	1.3213	23	1	100
34	B	2	142	1.4581	1	3	2	0	1	0.8228	23	1	100
34	B	1	143	1.3593	2	2	1	1	1	1.7182	23	1	100
34	B	2	143	1.4106	2	2	1	1	1	1.0241	23	1	100
34	B	1	144	1.3576	1	1	2	0	1	1.2018	23	1	100
34	B	2	144	1.2689	1	1	2	0	1	1.0828	23	1	100
34	B	1	145	1.3167	2	3	1	1	1	1.2771	23	1	100
34	B	2	145	1.4729	2	3	1	1	1	0.9707	23	1	100
34	B	1	146	1.5619	2	3	2	1	1	0.9863	23	1	100
34	B	2	146	1.2748	2	3	2	1	1	0.6869	23	1	100
34	B	1	147	1.2448	1	3	1	1	1	2.2598	23	1	100
34	B	2	147	1.3674	1	3	1	1	1	0.9384	23	1	100
34	B	1	148	1.2201	2	2	2	0	1	2.6926	23	1	100
34	B	2	148	1.4952	2	2	2	0	1	1.4685	23	1	100
34	B	1	149	1.3648	2	4	1	0	1	1.6117	23	1	100
34	B	2	149	1.4617	2	4	1	0	1	0.8464	23	1	100
34	B	1	150	1.4592	1	1	2	1	1	2.0156	23	1	100
34	B	2	150	1.3666	1	1	2	1	1	1.3206	23	1	100
34	B	1	151	1.4133	1	3	1	0	1	1.8173	23	1	100
34	B	2	151	1.5667	1	3	1	0	1	2.3119	23	1	100
34	B	1	152	1.5485	1	3	2	1	1	0.8862	23	1	100
34	B	2	152	1.4814	1	3	2	1	1	1.0503	23	1	100
34	B	1	153	1.3225	2	1	1	0	1	1.4805	23	1	100
34	B	2	153	1.5874	2	1	1	0	1	1.8805	23	1	100
34	B	1	154	1.447	2	4	2	0	1	1.1769	23	1	100
34	B	2	154	1.5094	2	4	2	0	1	1.0588	23	1	100
34	B	1	155	1.4055	1	2	1	1	1	2.1221	23	1	100
34	B	2	155	1.4158	1	2	1	1	1	1.5432	23	1	100
34	B	1	156	1.5897	1	2	2	1	1	1.0511	23	1	100
34	B	2	156	1.254	1	2	2	1	1	1.0507	23	1	100
34	B	1	157	1.3493	2	3	1	0	1	1.3632	23	1	100
34	B	2	157	1.552	2	3	1	0	1	2.4756	23	1	100
34	B	1	158	1.2197	1	4	2	0	1	0.8726	23	1	100
34	B	2	158	1.452	1	4	2	0	1	2.1476	23	1	100
34	B	1	159	1.2338	1	3	1	1	1	1.2828	23	1	100
34	B	2	159	1.5823	1	3	1	1	1	1.3181	23	1	100
34	B	1	160	1.4124	2	1	2	1	1	1.4317	23	1	100
34	B	2	160	1.5011	2	1	2	1	1	1.642	23	1	100
34	C	3	1	1.388	3	3	1	1	1	0.8153	23	1	100
34	C	3	2	1.5627	3	3	2	0	1	0.9635	23	1	100
34	C	3	3	1.5616	3	1	1	1	1	0.97	23	1	100
34	C	3	4	1.2126	3	2	2	1	1	0.7521	23	1	100
34	C	3	5	1.2379	3	4	1	1	1	0.8593	23	1	100
34	C	3	6	1.5877	3	4	2	0	1	1.0884	23	1	100
34	C	3	7	1.5951	3	1	1	1	1	1.1667	23	1	100
34	C	3	8	1.378	3	1	2	1	1	0.6536	23	1	100
34	C	3	9	1.2439	3	2	1	0	1	0.8205	23	1	100
34	C	3	10	1.4695	3	3	2	1	1	0.7197	23	1	100
34	C	3	11	1.3747	3	2	1	0	1	0.7394	23	1	100
34	C	3	12	1.3666	3	2	2	0	1	0.6882	23	1	100
34	C	3	13	1.2252	3	2	1	1	1	0.8374	23	1	100
34	C	3	14	1.4511	3	4	2	1	1	1.0494	23	1	100
34	C	3	15	1.5374	3	3	1	0	1	0.9219	23	1	100
34	C	3	16	1.2691	3	2	2	1	1	1.0606	23	1	100
34	C	3	17	1.2007	3	2	1	0	1	0.9212	23	1	100
34	C	3	18	1.4278	3	1	2	0	1	0.7969	23	1	100
34	C	3	19	1.4172	3	1	1	1	1	1.2442	23	1	100
34	C	3	20	1.2885	3	1	2	0	1	0.8532	23	1	100
34	C	3	21	1.5729	3	4	1	0	1	0.6736	23	1	100
34	C	3	22	1.4884	3	2	2	0	1	1.1306	23	1	100
34	C	3	23	1.5742	3	3	1	0	1	1.1541	23	1	100
34	C	3	24	1.5354	3	4	2	1	1	0.8907	23	1	100
34	C	3	25	1.3316	3	1	1	0	1	1.1107	23	1	100
34	C	3	26	1.2206	3	4	2	1	1	0.6105	23	1	100
34	C	3	27	1.2035	3	4	1	1	1	1.0219	23	1	100
34	C	3	28	1.4378	3	2	2	1	1	0.8529	23	1	100
34	C	3	29	1.4392	3	4	1	1	1	0.7774	23	1	100
34	C	3	30	1.2639	3	4	2	1	1	1.7078	23	1	100
34	C	3	31	1.419	3	2	1	0	1	0.9848	23	1	100
34	C	3	32	1.2109	3	3	2	0	1	1.9377	23	1	100
34	C	3	33	1.482	3	4	1	1	1	0.8231	23	1	100
34	C	3	34	1.4722	3	1	2	0	1	1.0643	23	1	100
34	C	3	35	1.3919	3	4	1	0	1	0.8125	23	1	100
34	C	3	36	1.4336	3	2	2	0	1	1.7571	23	1	100
34	C	3	37	1.2011	3	1	1	1	1	0.9769	23	1	100
34	C	3	38	1.2456	3	3	2	0	1	0.7561	23	1	100
34	C	3	39	1.399	3	2	1	1	1	0.9802	23	1	100
34	C	3	40	1.5744	3	4	2	0	1	1.6974	23	1	100
34	C	3	41	1.2742	3	1	1	0	1	1.2779	23	1	100
34	C	3	42	1.4188	3	3	2	1	1	1.6771	23	1	100
34	C	3	43	1.5718	3	1	1	0	1	0.9168	23	1	100
34	C	3	44	1.3243	3	1	2	1	1	1.6442	23	1	100
34	C	3	45	1.257	3	4	1	0	1	0.7585	23	1	100
34	C	3	46	1.3604	3	3	2	0	1	1.0612	23	1	100
34	C	3	47	1.2602	3	2	1	1	1	0.9325	23	1	100
34	C	3	48	1.5608	3	1	2	0	1	0.9667	23	1	100
34	C	3	49	1.4008	3	3	1	1	1	1.9659	23	1	100
34	C	3	50	1.3161	3	3	2	1	1	1.7914	23	1	100
34	C	3	51	1.2789	3	3	1	1	1	1.7066	23	1	100
34	C	3	52	1.4883	3	2	2	0	0	0.6754	23	1	100
34	C	3	53	1.389	3	4	1	0	1	0.7765	23	1	100
34	C	3	54	1.3155	3	1	2	1	1	1.8827	23	1	100
34	C	3	55	1.3887	3	3	1	0	1	0.9973	23	1	100
34	C	3	56	1.3757	3	3	2	1	1	0.8684	23	1	100
34	C	3	57	1.406	3	1	1	0	1	1.2366	23	1	100
34	C	3	58	1.3275	3	4	2	0	1	1.3789	23	1	100
34	C	3	59	1.2737	3	2	1	1	1	0.7595	23	1	100
34	C	3	60	1.5678	3	2	2	1	1	1.4179	23	1	100
34	C	3	61	1.4384	3	3	1	0	1	0.6741	23	1	100
34	C	3	62	1.3481	3	4	2	0	1	0.6483	23	1	100
34	C	3	63	1.5972	3	3	1	1	1	0.8249	23	1	100
34	C	3	64	1.4658	3	1	2	1	1	0.7805	23	1	100
34	C	3	65	1.3297	3	3	1	1	1	0.8774	23	1	100
34	C	3	66	1.43	3	3	2	0	1	0.805	23	1	100
34	C	3	67	1.5126	3	1	1	1	1	2.5301	23	1	100
34	C	3	68	1.5483	3	2	2	1	1	2.3374	23	1	100
34	C	3	69	1.3936	3	4	1	1	1	0.8853	23	1	100
34	C	3	70	1.234	3	4	2	0	1	2.5602	23	1	100
34	C	3	71	1.2781	3	1	1	1	1	1.257	23	1	100
34	C	3	72	1.4728	3	1	2	1	1	1.9234	23	1	100
34	C	3	73	1.5055	3	2	1	0	1	1.254	23	1	100
34	C	3	74	1.2344	3	3	2	1	1	1.1501	23	1	100
34	C	3	75	1.2758	3	2	1	0	1	0.7057	23	1	100
34	C	3	76	1.4725	3	2	2	0	1	0.7232	23	1	100
34	C	3	77	1.3292	3	2	1	1	1	0.867	23	1	100
34	C	3	78	1.374	3	4	2	1	1	1.105	23	1	100
34	C	3	79	1.3947	3	3	1	0	1	0.7327	23	1	100
34	C	3	80	1.3251	3	2	2	1	1	1.0569	23	1	100
34	C	3	81	1.22	3	2	1	0	1	1.0508	23	1	100
34	C	3	82	1.5854	3	1	2	0	1	1.0648	23	1	100
34	C	3	83	1.5819	3	1	1	1	1	2.4125	23	1	100
34	C	3	84	1.5045	3	1	2	0	1	1.5352	23	1	100
34	C	3	85	1.244	3	4	1	0	1	0.8349	23	1	100
34	C	3	86	1.3966	3	2	2	0	1	0.7388	23	1	100
34	C	3	87	1.229	3	3	1	0	1	1.517	23	1	100
34	C	3	88	1.4914	3	4	2	1	1	1.2709	23	1	100
34	C	3	89	1.2316	3	1	1	0	1	1.2375	23	1	100
34	C	3	90	1.5879	3	4	2	1	1	1.0616	23	1	100
34	C	3	91	1.2946	3	4	1	1	1	1.7691	23	1	100
34	C	3	92	1.2129	3	2	2	1	1	0.9875	23	1	100
34	C	3	93	1.3298	3	4	1	1	1	0.8812	23	1	100
34	C	3	94	1.3148	3	4	2	1	1	0.9909	23	1	100
34	C	3	95	1.413	3	2	1	0	1	0.7898	23	1	100
34	C	3	96	1.2499	3	3	2	0	1	1.3841	23	1	100
34	C	3	97	1.2849	3	4	1	1	1	0.8978	23	1	100
34	C	3	98	1.4897	3	1	2	0	1	1.3235	23	1	100
34	C	3	99	1.2079	3	4	1	0	1	1.0038	23	1	100
34	C	3	100	1.2051	3	2	2	0	1	0.9288	23	1	100
34	C	3	101	1.2597	3	1	1	1	1	0.918	23	1	100
34	C	3	102	1.3336	3	3	2	0	1	1.0446	23	1	100
34	C	3	103	1.5501	3	2	1	1	1	0.6605	23	1	100
34	C	3	104	1.2574	3	4	2	0	1	0.9787	23	1	100
34	C	3	105	1.3784	3	1	1	0	1	1.0415	23	1	100
34	C	3	106	1.5387	3	3	2	1	1	0.9008	23	1	100
34	C	3	107	1.4055	3	1	1	0	1	1.1431	23	1	100
34	C	3	108	1.3847	3	1	2	1	1	1.5403	23	1	100
34	C	3	109	1.4886	3	4	1	0	1	0.8681	23	1	100
34	C	3	110	1.4837	3	3	2	0	1	0.8429	23	1	100
34	C	3	111	1.2814	3	2	1	1	1	0.9411	23	1	100
34	C	3	112	1.3144	3	1	2	0	1	1.2595	23	1	100
34	C	3	113	1.266	3	3	1	1	1	1.893	23	1	100
34	C	3	114	1.4907	3	3	2	1	1	1.8877	23	1	100
34	C	3	115	1.3088	3	3	1	1	1	0.9417	23	1	100
34	C	3	116	1.5085	3	2	2	0	1	1.1885	23	1	100
34	C	3	117	1.4129	3	4	1	0	1	0.7849	23	1	100
34	C	3	118	1.3112	3	1	2	1	1	0.8158	23	1	100
34	C	3	119	1.5305	3	3	1	0	1	0.9843	23	1	100
34	C	3	120	1.3223	3	3	2	1	1	1.4076	23	1	100
34	C	3	121	1.3334	3	1	1	0	1	1.0416	23	1	100
34	C	3	122	1.4158	3	4	2	0	1	1.4677	23	1	100
34	C	3	123	1.3933	3	2	1	1	1	1.7029	23	1	100
34	C	3	124	1.4242	3	2	2	1	1	3.0861	23	1	100
34	C	3	125	1.322	3	3	1	0	1	1.555	23	1	100
34	C	3	126	1.3771	3	4	2	0	1	1.2344	23	1	100
34	C	3	127	1.2641	3	3	1	1	1	1.5595	23	1	100
34	C	3	128	1.343	3	1	2	1	1	2.393	23	1	100
34	C	3	129	1.4604	3	3	1	1	1	2.4171	23	1	100
34	C	3	130	1.5602	3	3	2	0	1	0.7657	23	1	100
34	C	3	131	1.4934	3	1	1	1	1	0.8273	23	1	100
34	C	3	132	1.5658	3	2	2	1	1	1.8214	23	1	100
34	C	3	133	1.433	3	4	1	1	1	0.8165	23	1	100
34	C	3	134	1.4069	3	4	2	0	1	0.7074	23	1	100
34	C	3	135	1.307	3	1	1	1	1	2.6031	23	1	100
34	C	3	136	1.4901	3	1	2	1	1	1.777	23	1	100
34	C	3	137	1.4534	3	2	1	0	1	0.9146	23	1	100
34	C	3	138	1.4505	3	3	2	1	1	1.0442	23	1	100
34	C	3	139	1.5778	3	2	1	0	1	1.1017	23	1	100
34	C	3	140	1.4965	3	2	2	0	1	0.6768	23	1	100
34	C	3	141	1.4308	3	2	1	1	1	0.9298	23	1	100
34	C	3	142	1.563	3	4	2	1	1	0.7025	23	1	100
34	C	3	143	1.5389	3	3	1	0	1	1.0171	23	1	100
34	C	3	144	1.4549	3	2	2	1	1	0.8645	23	1	100
34	C	3	145	1.3332	3	2	1	0	1	0.8691	23	1	100
34	C	3	146	1.4116	3	1	2	0	1	1.449	23	1	100
34	C	3	147	1.2591	3	1	1	1	0	2.1141	23	1	100
34	C	3	148	1.399	3	1	2	0	1	1.5199	23	1	100
34	C	3	149	1.2136	3	4	1	0	1	0.9057	23	1	100
34	C	3	150	1.3067	3	2	2	0	1	1.0441	23	1	100
34	C	3	151	1.2127	3	3	1	0	1	0.7289	23	1	100
34	C	3	152	1.2493	3	4	2	1	1	0.7395	23	1	100
34	C	3	153	1.422	3	1	1	0	1	1.3259	23	1	100
34	C	3	154	1.5411	3	4	2	1	1	0.7893	23	1	100
34	C	3	155	1.381	3	4	1	1	1	0.7202	23	1	100
34	C	3	156	1.4498	3	2	2	1	1	1.1288	23	1	100
34	C	3	157	1.3434	3	4	1	1	1	0.7242	23	1	100
34	C	3	158	1.274	3	4	2	1	1	0.7162	23	1	100
34	C	3	159	1.3833	3	2	1	0	1	0.8358	23	1	100
34	C	3	160	1.4977	3	3	2	0	1	1.3252	23	1	100
35	A	1	1	1.5353	2	3	1	1	1	1.0131	28	1	100
35	A	1	2	1.2314	1	3	2	0	1	1.5692	28	1	100
35	A	1	3	1.532	2	1	1	1	1	1.1119	28	1	100
35	A	1	4	1.5553	2	2	2	1	1	1.2554	28	1	100
35	A	1	5	1.4989	1	4	1	1	1	1.5035	28	1	100
35	A	1	6	1.4095	2	4	2	0	1	0.8468	28	1	100
35	A	1	7	1.5151	2	1	1	1	1	1.3235	28	1	100
35	A	1	8	1.5811	1	1	2	1	1	1.5677	28	1	100
35	A	1	9	1.3178	2	2	1	0	1	1.1207	28	1	100
35	A	1	10	1.4109	2	3	2	1	1	1.5004	28	1	100
35	A	1	11	1.264	2	2	1	0	1	1.1108	28	1	100
35	A	1	12	1.233	1	2	2	0	1	1.0445	28	1	100
35	A	1	13	1.3241	2	2	1	1	1	1.7712	28	1	100
35	A	1	14	1.3828	1	4	2	1	1	1.078	28	1	100
35	A	1	15	1.5615	1	3	1	0	1	1.2685	28	1	100
35	A	1	16	1.329	2	2	2	1	1	0.858	28	1	100
35	A	1	17	1.4842	1	2	1	0	1	0.8617	28	1	100
35	A	1	18	1.4572	1	1	2	0	1	1.1424	28	1	100
35	A	1	19	1.5486	1	1	1	1	1	1.0482	28	1	100
35	A	1	20	1.4788	2	1	2	0	1	1.0034	28	1	100
35	A	1	21	1.2189	2	4	1	0	1	0.8798	28	1	100
35	A	1	22	1.3175	2	2	2	0	1	1.1536	28	1	100
35	A	1	23	1.4511	2	3	1	0	1	1.0529	28	1	100
35	A	1	24	1.5119	2	4	2	1	1	1.2718	28	1	100
35	A	1	25	1.5989	1	1	1	0	1	1.0419	28	1	100
35	A	1	26	1.596	1	4	2	1	1	0.888	28	1	100
35	A	1	27	1.2088	2	4	1	1	1	1.0206	28	1	100
35	A	1	28	1.5047	1	2	2	1	1	1.1158	28	1	100
35	A	1	29	1.336	2	4	1	1	1	2.1015	28	1	100
35	A	1	30	1.3687	2	4	2	1	1	0.839	28	1	100
35	A	1	31	1.2497	1	2	1	0	1	1.0358	28	1	100
35	A	1	32	1.5814	1	3	2	0	1	1.561	28	1	100
35	A	1	33	1.5239	1	4	1	1	1	1.0012	28	1	100
35	A	1	34	1.3826	2	1	2	0	1	1.3466	28	1	100
35	A	1	35	1.5721	1	4	1	0	1	1.7274	28	1	100
35	A	1	36	1.5728	1	2	2	0	1	0.9793	28	1	100
35	A	1	37	1.5483	1	1	1	1	1	1.0496	28	1	100
35	A	1	38	1.4556	2	3	2	0	1	0.916	28	1	100
35	A	1	39	1.5576	1	2	1	1	1	1.5534	28	1	100
35	A	1	40	1.5411	1	4	2	0	1	1.4098	28	1	100
35	A	1	41	1.5214	2	1	1	0	1	1.6365	28	1	100
35	A	1	42	1.2261	1	3	2	1	1	1.2056	28	1	100
35	A	1	43	1.5496	1	1	1	0	1	1.3485	28	1	100
35	A	1	44	1.2214	2	1	2	1	1	0.9452	28	1	100
35	A	1	45	1.2003	1	4	1	0	1	0.8226	28	1	100
35	A	1	46	1.2823	2	3	2	0	1	0.9706	28	1	100
35	A	1	47	1.5231	2	2	1	1	1	1.5775	28	1	100
35	A	1	48	1.4029	1	1	2	0	1	0.897	28	1	100
35	A	1	49	1.3779	2	3	1	1	1	1.2617	28	1	100
35	A	1	50	1.5085	2	3	2	1	1	0.9159	28	1	100
35	A	1	51	1.4222	1	3	1	1	1	1.1454	28	1	100
35	A	1	52	1.4209	2	2	2	0	1	1.0728	28	1	100
35	A	1	53	1.3304	2	4	1	0	1	1.1067	28	1	100
35	A	1	54	1.5065	1	1	2	1	1	0.9848	28	1	100
35	A	1	55	1.5919	1	3	1	0	1	1.1025	28	1	100
35	A	1	56	1.5743	1	3	2	1	1	1.2062	28	1	100
35	A	1	57	1.2722	2	1	1	0	1	0.9805	28	1	100
35	A	1	58	1.21	2	4	2	0	1	1.0917	28	1	100
35	A	1	59	1.3368	1	2	1	1	1	0.9408	28	1	100
35	A	1	60	1.5887	1	2	2	1	1	0.8956	28	1	100
35	A	1	61	1.3581	2	3	1	0	1	0.994	28	1	100
35	A	1	62	1.4225	1	4	2	0	1	0.8251	28	1	100
35	A	1	63	1.4907	1	3	1	1	1	1.0841	28	1	100
35	A	1	64	1.2063	2	1	2	1	1	1.2319	28	1	100
35	A	1	65	1.5789	2	3	1	1	1	1.0118	28	1	100
35	A	1	66	1.4115	2	3	2	0	1	0.8376	28	1	100
35	A	1	67	1.3464	2	1	1	1	1	1.106	28	1	100
35	A	1	68	1.366	2	2	2	1	1	0.7231	28	1	100
35	A	1	69	1.5354	1	4	1	1	1	1.1022	28	1	100
35	A	1	70	1.3779	2	4	2	0	1	0.8435	28	1	100
35	A	1	71	1.2453	2	1	1	1	1	0.8809	28	1	100
35	A	1	72	1.2413	1	1	2	1	1	1.7266	28	1	100
35	A	1	73	1.2003	2	2	1	0	1	1.9174	28	1	100
35	A	1	74	1.5458	2	3	2	1	1	1.3063	28	1	100
35	A	1	75	1.451	2	2	1	0	1	1.3399	28	1	100
35	A	1	76	1.5917	1	2	2	0	1	0.786	28	1	100
35	A	1	77	1.4399	2	2	1	1	1	1.1442	28	1	100
35	A	1	78	1.4054	1	4	2	1	1	0.9103	28	1	100
35	A	1	79	1.5088	1	3	1	0	1	0.8636	28	1	100
[truncated: 12,241 more rows]

## Sheet: variables
Variable	Label and values
ID	Subject ID
Block	Block A/B/C (A and B with sounds; C without sounds)
Block_number	Running number of block in the sequence of three
Trial	Running number of trial in the block
Noise_headstart	Random delay between noise and target onset
Sound	Tone pitch/no sound (1 = high pitch; 2 = low pitch; 3 = no sound)
Location	Target location in a frame (1 = down-right; 2 = down-left; 3 = up-right; 4 = up-left)
Eye	Eye of presentation (1 = right; 2 = left)
Orientation	Target orientation (0 = left; 1 = right)
Accuracy	Answer accuracy (0 = wrong; 1 = correct)
RT	Reaction time in b-CFS task
Age	Subject's age
Dominance	Eye dominance in hole-in-the-card test (0 = left; 1 = right)
LQ	Test score in Edinburgh Handedness Inventory
